# Supplementary material for: Exome sequencing of 85 Williams–Beuren syndrome cases rules out coding variation as a major contributor to remaining variance in social behavior
Source: Mol Genet Genomic Med. 2018 Jul 15;6(5):749–65. doi: 10.1002/mgg3.429 (PMC6160704; doi:10.1002/mgg3.429)
Supplement: Supplementary file 3 [file MGG3-6-749-s003.xlsx]

## Sheet: WSCR_variants_anno_nsfp.hg19_mu
Chr	Start	Alt	avsnp147	Func.refGene	Gene.refGene	ExonicFunc.refGene	AAChange.refGene	Sample_freq	ExAC_ALL	MetaLR_pred	CADD_phred
7	72409868	G	rs189678402	intronic	POM121	.	.	0.01176	0.0034	.	.
7	72413057	A	rs782618986	exonic	POM121	nonsynonymous SNV	p.S577N	0.005882	0.0625	T	0.006
7	72717686	T	rs145622470	exonic	NSUN5	synonymous SNV	p.P399P	0.01176	0.0021	.	.
7	72718187	A	rs147531105	intronic	NSUN5	.	.	0.02353	0.0025	.	.
7	72719048	A	rs34913552	exonic	NSUN5	nonsynonymous SNV	p.P183S	0.01176	0.0105	T	0.002
7	72722565	G	rs199740800	intronic	NSUN5	.	.	0.01176	0.0006	.	.
7	72722836	C	rs142091726	UTR5	NSUN5	.	.	0.01176	0.0053	.	.
7	72732712	C	rs192182316	intronic	TRIM50	.	.	0.01176	0.0022	.	.
7	72732754	C	rs532548355	intronic	TRIM50	.	.	0.01176	0.0004	.	.
7	72732785	T	rs183981056	intronic	TRIM50	.	.	0.02353	0.0175	.	.
7	72738534	T	rs371073794	exonic	TRIM50	synonymous SNV	p.P84P	0.01176	4.96e-05	.	.
7	72738561	T	rs61741334	exonic	TRIM50	synonymous SNV	p.I75I	0.04706	0.0204	.	.
7	72738762	T	rs6980258	exonic	TRIM50	synonymous SNV	p.L8L	0.9882	0.9993	.	.
7	72738763	G	rs6980124	exonic	TRIM50	nonsynonymous SNV	p.L8P	0.9882	0.9993	.	.
7	72743316	A	rs73131580	intronic	FKBP6	.	.	0.03529	0.0244	.	.
7	72744143	G	rs3950375	intronic	FKBP6	.	.	0.01176	0.0108	.	.
7	72744246	T	rs200493820	exonic	FKBP6	nonsynonymous SNV	p.T90M	0.01176	0.0001	T	13.74
7	72754645	A	rs56301507	exonic	FKBP6	synonymous SNV	p.L168L	0.01176	0.0622	.	.
7	72756785	A	rs55704260	intronic	FKBP6	.	.	0.01176	0.0171	.	.
7	72850178	C	rs1178947	UTR3	FZD9	.	.	0.2	.	.	.
7	72850295	T	rs1178946	UTR3	FZD9	.	.	0.01176	.	.	.
7	72850305	A	rs113683726	UTR3	FZD9	.	.	0.01176	.	.	.
7	72856676	T	rs1178978	exonic	BAZ1B	synonymous SNV	p.Q1434Q	0.01176	0.0038	.	.
7	72857049	G	rs1178977	intronic	BAZ1B	.	.	0.1882	0.1678	.	.
7	72857130	T	rs150115317	exonic	BAZ1B	nonsynonymous SNV	p.R1340K	0.01176	0.0027	T	23.6
7	72874088	A	rs799215	intronic	BAZ1B	.	.	0.01176	0.0039	.	.
7	72891754	T	rs2074754	exonic	BAZ1B	synonymous SNV	p.S679S	0.4	0.4452	.	.
7	72925046	A	rs377098092	intronic	BAZ1B	.	.	0.01176	8.24e-06	.	.
7	72936183	A	.	exonic	BAZ1B	synonymous SNV	p.H27H	0.01176	.	.	.
7	72951640	G	rs142166738	exonic	BCL7B	synonymous SNV	p.A142A	0.01176	0.0029	.	.
7	72985148	T	rs35607697	exonic	TBL2	nonsynonymous SNV	p.V345I	0.03529	0.04	T	26.3
7	72987758	C	.	exonic	TBL2	nonsynonymous SNV	p.F164V	0.01176	.	T	27.3
7	72992858	G	rs76029572	exonic	TBL2	nonsynonymous SNV	p.E8Q	0.07059	0.0552	T	9.196
7	73008330	A	rs72649011	intronic	MLXIPL	.	.	0.01176	0.003	.	.
7	73010754	T	rs61738649	exonic	MLXIPL	synonymous SNV	p.L626L	0.05882	0.0453	.	.
7	73011163	G	rs782188633	intronic	MLXIPL	.	.	0.01176	1.14e-05	.	.
7	73013901	T	rs13235543	exonic	MLXIPL	synonymous SNV	p.P342P	0.1294	0.1089	.	.
7	73019975	G	rs61010704	intronic	MLXIPL	.	.	0.2353	0.2325	.	.
7	73020301	C	rs799157	exonic	MLXIPL	synonymous SNV	p.S253S	0.9647	0.9643	.	.
7	73020337	G	rs3812316	exonic	MLXIPL	nonsynonymous SNV	p.Q241H	0.1059	0.1352	T	19.07
7	73020439	T	rs12539160	exonic	MLXIPL	synonymous SNV	p.A207A	0.01176	0.0404	.	.
7	73021654	T	rs200438567	intronic	MLXIPL	.	.	0.01176	0.0036	T	11.28
7	73030530	A	rs187002831	intronic	MLXIPL	.	.	0.02353	0.0027	.	.
7	73083889	T	rs61743139	exonic	VPS37D	synonymous SNV	p.A93A	0.02353	0.0144	.	.
7	73084309	C	rs7795181	intronic	VPS37D	.	.	0.2235	0.2649	.	.
7	73084316	A	rs185557423	intronic	VPS37D	.	.	0.01176	0.004	.	.
7	73097082	G	rs79849491	exonic	DNAJC30	synonymous SNV	p.F224F	0.02353	0.0326	.	.
7	73097238	A	rs1569062	exonic	DNAJC30	synonymous SNV	p.Y172Y	0.3294	0.3043	.	.
7	73101137	G	rs11769825	intronic	WBSCR22	.	.	0.3765	0.3342	.	.
7	73107003	A	rs2293490	intronic	WBSCR22	.	.	0.3412	0.3022	.	.
7	73108310	C	rs2293487	intronic	WBSCR22	.	.	0.3353	0.3024	.	.
7	73114829	A	rs45549734	intronic	STX1A	.	.	0.02353	0.0147	.	.
7	73118033	A	rs35459363	intronic	STX1A	.	.	0.4706	.	.	.
7	73122977	A	rs2229854	exonic	STX1A	synonymous SNV	p.N50N	0.05882	0.0762	.	.
7	73150934	A	rs138932141	exonic	ABHD11	synonymous SNV	p.D244D	0.01176	0.0017	.	.
7	73245591	T	rs142910620	exonic	CLDN4	synonymous SNV	p.A20A	0.01176	0.0007	.	.
7	73246461	G	rs1127155	UTR3	CLDN4	.	.	0.7765	.	.	.
7	73246496	T	rs1127156	UTR3	CLDN4	.	.	0.7647	.	.	.
7	73246555	G	rs11316	UTR3	CLDN4	.	.	0.7647	.	.	.
7	73246727	-	.	UTR3	CLDN4	.	.	0.005882	.	.	.
7	73254812	C	rs13241921	exonic	WBSCR27	nonsynonymous SNV	p.Q107R	0.7882	0.6764	T	0.001
7	73275501	C	rs11770024	UTR5	WBSCR28	.	.	0.7765	0.6655	.	.
7	73275509	C	rs111714725	UTR5	WBSCR28	.	.	0.01176	0.0048	.	.
7	73275565	A	rs11770052	exonic	WBSCR28	nonsynonymous SNV	p.I14N	0.7647	0.6563	T	15.45
7	73279361	T	rs61742124	exonic	WBSCR28	synonymous SNV	p.L37L	0.1294	0.2019	.	.
7	73279413	T	rs118088869	exonic	WBSCR28	nonsynonymous SNV	p.R55W	0.03529	0.0257	T	15.49
7	73280020	T	rs1136647	exonic	WBSCR28	synonymous SNV	p.T205T	0.7176	0.5139	.	.
7	73449750	A	.	intronic	ELN	.	.	0.01176	.	.	.
7	73450948	C	rs186990808	intronic	ELN	.	.	0.02353	0.0021	.	.
7	73452140	A	rs2301995	intronic	ELN	.	.	0.02353	.	.	.
7	73457255	A	rs28763981	intronic	ELN	.	.	0.05882	.	.	.
7	73457506	T	rs55868272	intronic	ELN	.	.	0.02353	0.016	.	.
7	73466285	G	rs6979788	exonic	ELN	synonymous SNV	p.A271A	0.01176	0.001	.	.
7	73470714	A	rs2071307	exonic	ELN	nonsynonymous SNV	p.G412S	0.4706	0.3262	T	6.674
7	73470782	T	rs2856728	intronic	ELN	.	.	0.8353	0.7895	.	.
7	73472050	T	rs28763986	intronic	ELN	.	.	0.6	0.5933	.	.
7	73474268	T	rs200512332	exonic	ELN	synonymous SNV	p.V408V	0.01176	0.0002	.	.
7	73474367	A	rs61734584	exonic	ELN	synonymous SNV	p.G441G	0.01176	0.003	.	.
7	73474825	C	rs17855988	exonic	ELN	nonsynonymous SNV	p.G500R	0.07059	0.0712	T	23.2
7	73477524	A	rs140425210	exonic	ELN	nonsynonymous SNV	p.G529S	0.01176	0.0011	T	23.7
7	73477922	T	rs142870606	intronic	ELN	.	.	0.01176	0.0015	.	.
7	73480258	G	rs45618836	intronic	ELN	.	.	0.01176	0.0279	.	.
7	73480332	C	rs111866046	intronic	ELN	.	.	0.01176	0.0065	.	.
7	73481028	T	rs3757587	intronic	ELN	.	.	0.1059	0.1084	.	.
7	73530295	A	rs222996	intronic	LIMK1	.	.	0.02353	0.0108	.	.
7	73588650	A	rs531201818	upstream	EIF4H	.	.	0.01176	.	.	.
7	73588782	A	rs113057898	intronic	EIF4H	.	.	0.01176	0.0075	.	.
7	73605599	T	rs6971711	ncRNA_exonic	MIR590	.	.	0.01176	0.0067	.	.
7	73631177	G	rs144269935	exonic	LAT2	nonsynonymous SNV	p.I39M	0.02353	0.0113	T	25.9
7	73636045	C	rs201410958	intronic	LAT2	.	.	0.01176	0.0167	.	.
7	73636048	G	rs200399943	intronic	LAT2	.	.	0.01176	0.0167	.	.
7	73638035	G	rs112055519	intronic	LAT2	.	.	0.04706	0.0433	.	.
7	73649825	C	rs3135698	intronic	RFC2	.	.	0.05882	0.1042	.	.
7	73651743	C	rs3135688	exonic	RFC2	synonymous SNV	p.V160V	0.01176	0.0372	.	.
7	73653244	T	rs41552517	intronic	RFC2	.	.	0.01176	0.0258	.	.
7	73654225	T	rs73129384	intronic	RFC2	.	.	0.04706	0.0385	.	.
7	73657626	C	rs146804166	intronic	RFC2	.	.	0.02353	0.005	.	.
7	73663362	C	rs1805395	exonic	RFC2	synonymous SNV	p.E3E	0.05882	0.0306	.	.
7	73663451	A	rs41548312	UTR5	RFC2	.	.	0.01765	0.012	.	.
7	73664115	A	rs1805391	intronic	RFC2	.	.	0.01176	0.0237	.	.
7	73666835	G	rs1805393	intronic	RFC2	.	.	0.01176	0.0234	.	.
7	73666853	T	rs77326053	intronic	RFC2	.	.	0.01176	0.0234	.	.
7	73731906	T	rs148561130	exonic	CLIP2	synonymous SNV	p.P10P	0.02353	0.0402	.	.
7	73811479	C	rs76865959	exonic	CLIP2	synonymous SNV	p.R897R	0.01176	0.0057	.	.
7	73814702	A	rs17145468	exonic	CLIP2	nonsynonymous SNV	p.D926E	0.03529	0.03	T	17.3
7	73814749	C	rs2522943	exonic	CLIP2	nonsynonymous SNV	p.R942P	0.9647	0.9822	T	18.33
7	73929826	T	rs111256098	exonic	GTF2IRD1	synonymous SNV	p.G139G	0.01176	0.0193	.	.
7	73932488	G	rs112098981	exonic	GTF2IRD1	synonymous SNV	p.A179A	0.01176	0.0017	.	.
7	73932494	T	rs145535993	exonic	GTF2IRD1	synonymous SNV	p.V181V	0.02353	0.0103	.	.
7	73932560	G	rs17851629	exonic	GTF2IRD1	synonymous SNV	p.E203E	0.2118	0.2026	.	.
7	73932683	C	rs61438591	intronic	GTF2IRD1	.	.	0.2	0.1998	.	.
7	73933793	T	rs148463467	exonic	GTF2IRD1	synonymous SNV	p.V252V	0.01176	0.0001	.	.
7	73944095	T	rs61744518	exonic	GTF2IRD1	synonymous SNV	p.P406P	0.02353	0.0304	.	.
7	73944185	C	rs2240357	exonic	GTF2IRD1	synonymous SNV	p.Y436Y	0.2353	0.2462	.	.
7	73949411	C	rs59656369	intronic	GTF2IRD1	.	.	0.02353	0.0745	.	.
7	73953017	T	rs55634982	exonic	GTF2IRD1	synonymous SNV	p.S517S	0.01176	0.0064	.	.
7	73954167	C	rs782323873	intronic	GTF2IRD1	.	.	0.01176	0.0002	.	.
7	73971959	T	rs76184137	intronic	GTF2IRD1	.	.	0.04706	0.0321	.	.
7	73973183	A	rs73702616	intronic	GTF2IRD1	.	.	0.02353	0.0122	.	.
7	74211576	C	rs587728502	exonic	GTF2IRD2	nonsynonymous SNV	p.M759V	0.01176	0.001	T	0.893
