# Supplementary material for: Exome sequencing of 85 Williams–Beuren syndrome cases rules out coding variation as a major contributor to remaining variance in social behavior
Source: Mol Genet Genomic Med. 2018 Jul 15;6(5):749–65. doi: 10.1002/mgg3.429 (PMC6160704; doi:10.1002/mgg3.429)
Supplement: Supplementary file 4 [file MGG3-6-749-s004.xlsx]

## Sheet: ASD_variants_anno_nsfp.hg19_mul
Chr	Start	Alt	avsnp147	genic location	gene	consequence	AA change	Sample_freq	ExAC_ALL	MetaLR_pred	CADD_phred
1	150239478	G	rs2275778	exonic	APH1A	synonymous SNV	p.G145G	0.01176	0.0223	.	.
1	150239722	A	rs140561586	intronic	APH1A	.	.	0.01176	0.0012	.	.
1	150240104	A	rs202225606	intronic	APH1A	.	.	0.005882	2.17e-05	.	.
1	150241230	T	rs2275780	UTR5	APH1A	.	.	0.09412	0.1662	.	.
1	151377407	C	rs1571294	exonic	POGZ	synonymous SNV	p.T1273T	0.05882	0.1051	.	.
1	151378214	T	rs116755407	exonic	POGZ	synonymous SNV	p.E1004E	0.005882	0.0014	.	.
1	151378274	A	rs149003420	exonic	POGZ	synonymous SNV	p.H984H	0.005882	0.0055	.	.
1	151379137	G	rs754254486	intronic	POGZ	.	.	0.005882	4.14e-05	.	.
1	151379337	A	rs559037025	intronic	POGZ	.	.	0.005882	8.46e-06	.	.
1	151379699	T	rs112834709	intronic	POGZ	.	.	0.005882	0.003	.	.
1	151379818	C	rs150592542	intronic	POGZ	.	.	0.01176	0.0074	.	.
1	151380736	G	rs762774439	intronic	POGZ	.	.	0.005882	3.32e-05	.	.
1	151381321	-	rs3831142	intronic	POGZ	.	.	0.7235	0.6753	.	.
1	151384258	AGG	rs201882243	intronic	POGZ	.	.	0.005882	0.0029	.	.
1	151384733	A	rs3748550	intronic	POGZ	.	.	0.7824	0.8001	.	.
1	151384734	A	rs184678605	intronic	POGZ	.	.	0.005882	0.0062	.	.
1	151395829	T	rs368660854	intronic	POGZ	.	.	0.005882	0.0001	.	.
1	151396037	C	rs2274534	intronic	POGZ	.	.	0.7235	0.6746	.	.
1	151396583	T	.	exonic	POGZ	synonymous SNV	p.E360E	0.005882	.	.	.
1	151400771	A	rs749391687	exonic	POGZ	synonymous SNV	p.T134T	0.005882	0.0002	.	.
1	151402045	G	rs6587577	intronic	POGZ	.	.	0.7824	0.7931	.	.
1	151413367	C	rs201418770	intronic	POGZ	.	.	0.005882	9.98e-05	.	.
1	151413613	G	rs115951766	intronic	POGZ	.	.	0.02941	0.0457	.	.
1	153636466	-	.	intronic	ILF2	.	.	0.07059	.	.	.
1	153636465	0	.	intronic	ILF2	.	.	0.005882	.	.	.
1	153636469	-	rs768585289	intronic	ILF2	.	.	0.05294	0.0278	.	.
1	153636469	-	rs369602600	intronic	ILF2	.	.	0.2941	0.2104	.	.
1	153636468	0	.	intronic	ILF2	.	.	0.005882	.	.	.
1	153636472	C	rs4515830	intronic	ILF2	.	.	0.05294	0.1647	.	.
1	153636472	ACC	rs527872479	intronic	ILF2	.	.	0.005882	0.0142	.	.
1	153636472	0	.	intronic	ILF2	.	.	0.3294	.	.	.
1	153636860	G	rs4351684	intronic	ILF2	.	.	0.5059	0.5939	.	.
1	153636865	A	rs138777641	intronic	ILF2	.	.	0.01176	0.0045	.	.
1	153638078	C	rs116679182	intronic	ILF2	.	.	0.005882	0.0001	.	.
1	153641045	A	rs11265624	UTR5	ILF2	.	.	0.005882	0.0034	.	.
1	153641058	C	rs114292408	intronic	ILF2	.	.	0.01176	0.0096	.	.
1	153642372	T	rs79913857	intronic	ILF2	.	.	0.1706	0.129	.	.
1	155313481	T	rs748779793	exonic	ASH1L	synonymous SNV	p.P2678P	0.005882	2.47e-05	.	.
1	155316129	A	rs60981924	intronic	ASH1L	.	.	0.005882	0.015	.	.
1	155319323	T	rs185392232	intronic	ASH1L	.	.	0.005882	0.0042	.	.
1	155327091	A	rs41264233	intronic	ASH1L	.	.	0.01765	0.0117	.	.
1	155327559	G	rs60211142	intronic	ASH1L	.	.	0.005882	0.0036	.	.
1	155340435	T	rs41264237	exonic	ASH1L	synonymous SNV	p.R2182R	0.005882	0.0048	.	.
1	155348199	G	rs139363488	intronic	ASH1L	.	.	0.01765	0.008	.	.
1	155365388	C	rs149644746	intronic	ASH1L	.	.	0.01176	0.0055	.	.
1	155408636	T	rs61732805	exonic	ASH1L	synonymous SNV	p.V1770V	0.02353	0.0096	.	.
1	155429548	T	rs113404715	intronic	ASH1L	.	.	0.005882	0.0036	.	.
1	155429725	C	rs10908466	intronic	ASH1L	.	.	0.3	0.3301	.	.
1	155448461	A	rs112530764	exonic	ASH1L	synonymous SNV	p.Y1400Y	0.005882	0.0034	.	.
1	155451719	T	rs115209829	exonic	ASH1L	synonymous SNV	p.A314A	0.005882	0.0021	.	.
1	155452285	T	rs72993486	intronic	ASH1L	.	.	0.01176	0.019	.	.
1	202700209	-	rs745309787	intronic	KDM5B	.	.	0.005882	8.81e-06	.	.
1	202701097	C	rs111793412	intronic	KDM5B	.	.	0.005882	0.0071	.	.
1	202703053	A	rs4310498	intronic	KDM5B	.	.	0.8118	0.8126	.	.
1	202705401	G	rs150737727	exonic	KDM5B	synonymous SNV	p.A1068A	0.005882	0.0023	.	.
1	202705455	C	rs1141109	exonic	KDM5B	synonymous SNV	p.P1050P	0.7529	0.7394	.	.
1	202705562	G	rs55802892	intronic	KDM5B	.	.	0.005882	0.0038	.	.
1	202710776	T	rs111464225	exonic	KDM5B	synonymous SNV	p.A888A	0.005882	0.0023	.	.
1	202711743	A	rs55798081	intronic	KDM5B	.	.	0.02941	0.0259	.	.
1	202711778	A	rs56042155	intronic	KDM5B	.	.	0.02353	0.0235	.	.
1	202715244	A	rs3216061	intronic	KDM5B	.	.	0.7529	0.7388	.	.
1	202718028	G	rs1892163	intronic	KDM5B	.	.	0.7	0.67	.	.
1	202718034	G	rs368775532	intronic	KDM5B	.	.	0.005882	6.94e-05	.	.
1	202718069	C	rs61751237	intronic	KDM5B	.	.	0.01176	0.0058	.	.
1	202718202	A	rs1892164	exonic	KDM5B	synonymous SNV	p.H629H	0.7059	0.6691	.	.
1	202718310	C	rs10920472	intronic	KDM5B	.	.	0.04706	0.0779	.	.
1	202727475	G	rs115162047	intronic	KDM5B	.	.	0.005882	0.0015	.	.
1	202729496	C	rs369961856	intronic	KDM5B	.	.	0.005882	9.39e-05	.	.
1	202729636	G	rs61750265	exonic	KDM5B	synonymous SNV	p.D328D	0.005882	0.0023	.	.
1	202729678	C	rs149504096	exonic	KDM5B	synonymous SNV	p.L314L	0.005882	0.0007	.	.
1	202731986	CTCAA	rs140328663	intronic	KDM5B	.	.	0.7529	0.7432	.	.
1	202733178	G	rs61749325	exonic	KDM5B	synonymous SNV	p.N269N	0.03529	0.0253	.	.
1	202733238	T	rs3196669	exonic	KDM5B	synonymous SNV	p.T249T	0.7529	0.7371	.	.
1	202743892	C	rs17497253	intronic	KDM5B	.	.	0.2588	0.2471	.	.
1	202743898	G	.	intronic	KDM5B	.	.	0.005882	.	.	.
1	202777215	A	rs12028388	intronic	KDM5B	.	.	0.05294	0.0805	.	.
2	1805430	A	rs2288178	intronic	MYT1L	.	.	0.06471	0.0597	.	.
2	1805489	G	rs2288179	exonic	MYT1L	synonymous SNV	p.D1085D	0.06471	0.0601	.	.
2	1842879	A	rs117052831	intronic	MYT1L	.	.	0.005882	0.0064	.	.
2	1842892	A	rs111984953	intronic	MYT1L	.	.	0.03529	0.0295	.	.
2	1842968	C	rs6728368	exonic	MYT1L	synonymous SNV	p.G1011G	0.3412	0.367	.	.
2	1842968	A	rs6728368	exonic	MYT1L	synonymous SNV	p.G1011G	0.02941	0.0553	.	.
2	1893049	A	rs71442304	exonic	MYT1L	synonymous SNV	p.P828P	0.02941	0.0344	.	.
2	1893133	T	rs75247762	exonic	MYT1L	synonymous SNV	p.Q800Q	0.06471	0.0562	.	.
2	1906828	C	rs192624064	intronic	MYT1L	.	.	0.005882	0.0018	.	.
2	1913997	C	rs180992065	intronic	MYT1L	.	.	0.005882	0.0068	.	.
2	1915749	G	rs12988500	intronic	MYT1L	.	.	0.02941	0.0626	.	.
2	1921017	A	rs375847105	exonic	MYT1L	synonymous SNV	p.S526S	0.005882	.	.	.
2	1921083	A	rs148988262	exonic	MYT1L	synonymous SNV	p.S504S	0.005882	0.0012	.	.
2	1926437	T	rs1529667	exonic	MYT1L	synonymous SNV	p.P368P	0.9706	0.9802	.	.
2	1926488	T	rs13399855	exonic	MYT1L	synonymous SNV	p.P351P	0.04118	0.0445	.	.
2	1926617	A	rs2241686	exonic	MYT1L	synonymous SNV	p.N308N	0.03529	0.0258	.	.
2	1946830	A	rs372013056	exonic	MYT1L	synonymous SNV	p.D143D	0.005882	.	.	.
2	1946857	-	rs781642397	exonic	MYT1L	nonframeshift deletion	p.134_134del	0.005882	0.0008	.	.
2	1946914	G	rs3748988	exonic	MYT1L	synonymous SNV	p.D115D	0.3176	0.4054	.	.
2	1946968	T	rs3748989	exonic	MYT1L	synonymous SNV	p.E97E	0.08235	0.1165	.	.
2	1982877	G	rs2304007	intronic	MYT1L	.	.	0.1412	.	.	.
2	1982916	-	rs3214602	intronic	MYT1L	.	.	0.1412	0.1868	.	.
2	1983241	A	rs17338581	intronic	MYT1L	.	.	0.005882	.	.	.
2	1983374	C	rs2304008	intronic	MYT1L	.	.	0.2824	0.3254	.	.
2	1983395	T	rs2304009	intronic	MYT1L	.	.	0.1235	.	.	.
2	1983606	A	.	intronic	MYT1L	.	.	0.005882	.	.	.
2	25458546	T	rs2304429	intronic	DNMT3A	.	.	0.5706	0.5098	.	.
2	25462327	G	rs72810046	intronic	DNMT3A	.	.	0.09412	0.0916	.	.
2	25463483	A	rs2289195	intronic	DNMT3A	.	.	0.3647	0.4061	.	.
2	25466888	T	rs2289093	intronic	DNMT3A	.	.	0.7235	0.7275	.	.
2	25469502	T	rs2276598	exonic	DNMT3A	synonymous SNV	p.L233L	0.1471	0.1913	.	.
2	25469628	T	rs77345627	exonic	DNMT3A	synonymous SNV	p.A191A	0.005882	0.0052	.	.
2	25469886	A	.	intronic	DNMT3A	.	.	0.005882	.	.	.
2	25469913	T	rs2276599	intronic	DNMT3A	.	.	0.7294	0.7167	.	.
2	25471002	A	rs77558739	exonic	DNMT3A	synonymous SNV	p.P64P	0.005882	0.0022	.	.
2	25474992	C	rs556043659	intronic	DNMT3A	.	.	0.005882	.	.	.
2	25536772	T	rs370534287	intronic	DNMT3A	.	.	0.005882	0.0015	.	.
2	25536827	A	rs41284843	exonic	DNMT3A	synonymous SNV	p.P9P	0.1059	0.155	.	.
2	32312700	C	rs7561519	intronic	SPAST	.	.	0.4294	.	.	.
2	32340724	A	rs76399353	intronic	SPAST	.	.	0.05294	0.0195	.	.
2	32340779	A	rs145264166	exonic	SPAST	synonymous SNV	p.P261P	0.01176	0.0089	.	.
2	32341334	-	rs758517424	intronic	SPAST	.	.	0.005882	0.0001	.	.
2	32351982	G	rs755277514	intronic	SPAST	.	.	0.005882	3.62e-05	.	.
2	32361710	G	.	intronic	SPAST	.	.	0.005882	.	.	.
2	32362079	TATA	rs10627985	intronic	SPAST	.	.	0.3529	0.394	.	.
2	32368361	G	rs760953889	intronic	SPAST	.	.	0.005882	6.1e-05	.	.
2	32370105	C	rs112410719	intronic	SPAST	.	.	0.005882	0.0025	.	.
2	50149352	C	rs55923848	exonic	NRXN1	synonymous SNV	p.P353P	0.005882	0.001	.	.
2	50201110	G	rs9636391	intronic	NRXN1	.	.	0.8647	0.8501	.	17.05
2	50201255	A	rs138066456	intronic	NRXN1	.	.	0.01765	0.0016	.	.
2	50201382	T	rs200527832	intronic	NRXN1	.	.	0.005882	0.0005	.	.
2	50318648	C	rs756210249	intronic	NRXN1	.	.	0.005882	8.26e-06	.	.
2	50318661	C	rs74387895	intronic	NRXN1	.	.	0.005882	0.0142	.	.
2	50434741	T	rs17040210	intronic	NRXN1	.	.	0.2765	.	.	.
2	50434759	G	rs1715984	intronic	NRXN1	.	.	0.8471	.	.	.
2	50464065	T	rs80094872	exonic	NRXN1	synonymous SNV	p.T101T	0.005882	0.0025	.	.
2	50692560	G	rs3213756	intronic	NRXN1	.	.	0.3176	0.3834	.	.
2	50699479	A	rs75275592	exonic	NRXN1	synonymous SNV	p.S1067S	0.005882	0.0006	.	.
2	50699638	G	rs116737278	intronic	NRXN1	.	.	0.005882	0.0072	.	.
2	50758356	C	.	intronic	NRXN1	.	.	0.005882	.	.	.
2	50758612	T	rs201210484	intronic	NRXN1	.	.	0.005882	2.13e-05	.	.
2	50780119	G	rs201727684	exonic	NRXN1	synonymous SNV	p.L455L	0.005882	0.0005	.	.
2	50847139	A	rs199753235	intronic	NRXN1	.	.	0.005882	0.0001	.	18.8
2	51149072	C	rs7423296	intronic	NRXN1	.	.	0.09412	.	.	.
2	51149089	G	rs370178631	intronic	NRXN1	.	.	0.005882	.	.	.
2	51149102	C	rs4327263	intronic	NRXN1	.	.	0.09412	.	.	.
2	51253477	C	rs139064548	intronic	NRXN1	.	.	0.01176	0.0058	.	.
2	51254901	A	rs1045874	exonic	NRXN1	synonymous SNV	p.L171L	0.09412	0.1306	.	.
2	60679832	-	rs555661121	intronic	BCL11A	.	.	0.005882	0.0099	.	.
2	60687959	G	rs7569946	exonic	BCL11A	synonymous SNV	p.S696S	0.6059	0.6977	.	.
2	60688331	A	rs114252508	exonic	BCL11A	synonymous SNV	p.R572R	0.005882	0.001	.	.
2	60689441	C	rs61749494	exonic	BCL11A	synonymous SNV	p.E202E	0.01765	0.0217	.	.
2	60689522	A	rs61748090	exonic	BCL11A	synonymous SNV	p.C175C	0.02353	0.018	.	.
2	60768978	A	rs2665668	intronic	BCL11A	.	.	0.5882	0.6417	.	.
2	149225888	A	rs192677180	intronic	MBD5	.	.	0.005882	0.0014	.	.
2	149241448	A	rs568615665	intronic	MBD5	.	.	0.005882	0.0004	.	.
2	149243260	A	rs2121344	intronic	MBD5	.	.	0.6647	0.6501	.	.
2	149246906	T	rs111476224	intronic	MBD5	.	.	0.05882	0.0907	.	.
2	149259949	A	rs73003524	intronic	MBD5	.	.	0.06471	.	.	.
2	162274680	C	rs568889589	intronic	TBR1	.	.	0.005882	0.0026	.	.
2	162274847	C	rs116175783	intronic	TBR1	.	.	0.07059	0.038	.	.
2	162276712	G	rs79294493	exonic	TBR1	synonymous SNV	p.T378T	0.005882	0.0066	.	.
2	162280028	CGGGCG	rs780720807	exonic	TBR1	nonframeshift insertion	p.P447delinsPGA	0.005882	0.0002	.	.
2	162280748	A	rs890076	UTR3	TBR1	.	.	0.8176	0.8231	.	.
2	166152297	C	.	UTR5	SCN2A	.	.	0.005882	.	.	.
2	166152651	A	rs111535588	intronic	SCN2A	.	.	0.005882	0.0253	.	.
2	166153499	G	rs7593568	intronic	SCN2A	.	.	0.7882	0.825	.	.
2	166164348	A	rs2304015	intronic	SCN2A	.	.	0.005882	0.0073	.	.
2	166166789	A	rs112877649	intronic	SCN2A	.	.	0.005882	0.0025	.	.
2	166168503	G	rs2304016	intronic	SCN2A	.	.	0.01176	0.0127	.	.
2	166170127	C	rs2121371	intronic	SCN2A	.	.	0.7882	0.8016	.	.
2	166172313	T	rs189735691	intronic	SCN2A	.	.	0.005882	0.0026	.	.
2	166172317	G	rs1838846	intronic	SCN2A	.	.	0.7882	0.8014	.	.
2	166179650	T	rs1867864	intronic	SCN2A	.	.	0.6059	0.5205	.	.
2	166179779	C	rs141815642	exonic	SCN2A	synonymous SNV	p.D595D	0.005882	0.0092	.	.
2	166180061	G	.	intronic	SCN2A	.	.	0.005882	.	.	.
2	166183379	G	rs147891446	exonic	SCN2A	synonymous SNV	p.T678T	0.005882	0.0069	.	.
2	166223900	G	rs142439830	intronic	SCN2A	.	.	0.01765	0.0034	.	.
2	166229695	C	rs150568699	intronic	SCN2A	.	.	0.005882	0.001	.	.
2	166234076	G	rs1864885	intronic	SCN2A	.	.	0.1588	0.2493	.	.
2	166243206	T	rs150453735	intronic	SCN2A	.	.	0.005882	0.0079	.	.
2	183791498	T	rs113570654	intronic	NCKAP1	.	.	0.01176	0.0046	.	.
2	183793653	G	rs74942055	intronic	NCKAP1	.	.	0.05882	0.0606	.	.
2	183795520	T	rs544480697	intronic	NCKAP1	.	.	0.005882	0.0003	.	.
2	183799558	C	rs9288088	exonic	NCKAP1	synonymous SNV	p.V927V	0.7588	0.7903	.	.
2	183799570	G	rs139260477	intronic	NCKAP1	.	.	0.01176	0.0122	.	.
2	183800060	G	rs144374101	exonic	NCKAP1	synonymous SNV	p.I913I	0.01176	0.0039	.	.
2	183806894	-	rs140820523	intronic	NCKAP1	.	.	0.1059	0.1039	.	.
2	183806922	T	rs145294024	intronic	NCKAP1	.	.	0.005882	8.36e-05	.	.
2	183817473	G	rs188251808	intronic	NCKAP1	.	.	0.005882	0.0037	.	.
2	183817957	A	rs66829551	exonic	NCKAP1	synonymous SNV	p.S752S	0.08824	0.0734	.	.
2	183818074	C	rs74840499	intronic	NCKAP1	.	.	0.005882	0.0066	.	.
2	183818091	T	rs72886576	intronic	NCKAP1	.	.	0.005882	0.0097	.	.
2	183822374	C	rs17265866	intronic	NCKAP1	.	.	0.05294	0.0589	.	.
2	183827018	A	rs2271671	intronic	NCKAP1	.	.	0.6353	0.7185	.	.
2	183829568	A	rs554193334	intronic	NCKAP1	.	.	0.005882	0.0002	.	.
2	183848053	G	rs35142583	exonic	NCKAP1	synonymous SNV	p.A354A	0.04706	0.0292	.	.
2	183848114	C	rs1400130	intronic	NCKAP1	.	.	0.2412	0.2276	.	.
2	183850877	T	rs41270217	intronic	NCKAP1	.	.	0.05882	0.0613	.	.
2	183867004	A	rs141187393	intronic	NCKAP1	.	.	0.1118	0.0996	.	.
2	183889791	-	rs201661388	intronic	NCKAP1	.	.	0.005882	.	.	.
2	225339134	C	.	intronic	CUL3	.	.	0.005882	.	.	.
2	225346646	C	rs2070127	exonic	CUL3	synonymous SNV	p.Q598Q	0.1471	0.1845	.	.
2	225346804	G	rs112387056	intronic	CUL3	.	.	0.005882	0.0003	.	.
2	225365056	G	rs3768889	intronic	CUL3	.	.	0.1471	0.1841	.	.
2	225365109	A	rs41373148	exonic	CUL3	synonymous SNV	p.A461A	0.01765	0.0143	.	.
2	225367669	T	rs3754629	intronic	CUL3	.	.	0.1471	0.1857	.	.
2	225368321	G	rs3738951	intronic	CUL3	.	.	0.4471	0.518	.	.
2	225376032	C	rs6743816	intronic	CUL3	.	.	0.2412	0.2188	.	.
2	225376034	A	rs11686067	intronic	CUL3	.	.	0.1471	0.1855	.	.
2	225378199	T	rs111771397	intronic	CUL3	.	.	0.005882	0.002	.	.
2	225378383	-	rs3830376	intronic	CUL3	.	.	0.2471	0.2363	.	.
2	225379325	C	rs200164153	intronic	CUL3	.	.	0.005882	0.0002	.	.
2	225400395	G	.	intronic	CUL3	.	.	0.005882	.	.	.
2	225431630	-	.	intronic	CUL3	.	.	0.005882	.	.	.
2	225431679	T	rs142512545	intronic	CUL3	.	.	0.01176	.	.	.
2	225431758	A	rs146410838	intronic	CUL3	.	.	0.005882	.	.	.
2	230632268	A	rs6687	UTR3	TRIP12	.	.	0.1118	0.1409	.	.
2	230634093	A	rs772984820	intronic	TRIP12	.	.	0.005882	0.0002	.	.
2	230643350	AAAACAAA	rs777010656	intronic	TRIP12	.	.	0.005882	2.5e-05	.	.
2	230653540	C	rs149642198	exonic	TRIP12	synonymous SNV	p.T1259T	0.005882	0.0023	.	.
2	230656014	A	rs147135813	intronic	TRIP12	.	.	0.005882	0.0068	.	.
2	230656550	A	.	intronic	TRIP12	.	.	0.005882	.	.	.
2	230663576	T	rs6720868	intronic	TRIP12	.	.	0.3471	0.3183	.	.
2	230663950	C	rs190642694	intronic	TRIP12	.	.	0.005882	0.0017	.	.
2	230668858	C	rs13018957	exonic	TRIP12	synonymous SNV	p.T567T	0.4765	0.4262	.	.
2	230668961	T	rs199509519	intronic	TRIP12	.	.	0.005882	0.0023	.	.
2	230668968	A	rs4972915	intronic	TRIP12	.	.	0.8118	0.7918	.	.
2	230668982	G	rs4973229	intronic	TRIP12	.	.	0.4706	0.4249	.	.
2	230670409	-	rs557309405	intronic	TRIP12	.	.	0.005882	0.0022	.	.
2	230670510	G	rs148271689	exonic	TRIP12	synonymous SNV	p.N517N	0.01176	0.0009	.	.
2	230672404	T	rs373864596	intronic	TRIP12	.	.	0.005882	4.12e-05	.	.
2	230695855	C	rs7595730	intronic	TRIP12	.	.	0.005882	0.0037	.	.
2	230695872	C	rs150511774	intronic	TRIP12	.	.	0.005882	0.0007	.	.
2	230723777	C	rs544480	exonic	TRIP12	synonymous SNV	p.S204S	0.1882	0.2003	.	.
2	230724301	G	rs370527992	intronic	TRIP12	.	.	0.005882	0.0004	.	.
3	9470602	G	rs189957277	UTR5	SETD5	.	.	0.005882	0.0003	.	.
3	9478642	T	rs17050336	intronic	SETD5	.	.	0.02353	.	.	.
3	9478653	A	.	intronic	SETD5	.	.	0.005882	.	.	.
3	9483315	A	rs17050347	exonic	SETD5	synonymous SNV	p.R283R	0.01765	0.016	.	.
3	9487415	C	rs117265865	exonic	SETD5	synonymous SNV	p.H505H	0.005882	0.0045	.	.
3	9488715	A	rs74787011	intronic	SETD5	.	.	0.04118	0.0698	.	.
3	9489334	TTTC	rs201539707	intronic	SETD5	.	.	0.05294	0.0678	.	.
3	9489340	A	rs200418836	intronic	SETD5	.	.	0.05294	0.0681	.	.
3	9490352	T	rs187073560	intronic	SETD5	.	.	0.005882	0.0023	.	.
3	9495385	G	rs2648580	intronic	SETD5	.	.	0.7294	0.7048	.	.
3	9515054	C	rs73026975	exonic	SETD5	synonymous SNV	p.T1110T	0.02941	0.0233	.	.
3	9517337	A	rs199989217	exonic	SETD5	synonymous SNV	p.T1297T	0.005882	0.0008	.	.
3	9517577	T	rs17747739	exonic	SETD5	synonymous SNV	p.N1377N	0.06471	0.0385	.	.
3	11059035	A	rs183069336	exonic	SLC6A1	synonymous SNV	p.T46T	0.005882	0.0064	.	.
3	11060430	C	rs3817585	ncRNA_intronic	SLC6A1-AS1	.	.	0.1471	0.0905	.	.
3	11061907	T	rs116620331	exonic	SLC6A1	synonymous SNV	p.P160P	0.005882	0.0002	.	.
3	11061919	T	rs151263329	exonic	SLC6A1	synonymous SNV	p.C164C	0.005882	0.0001	.	.
3	11064091	T	rs6344	exonic	SLC6A1	synonymous SNV	p.T217T	0.03529	0.0594	.	.
3	11067583	T	rs35736058	intronic	SLC6A1	.	.	0.005882	0.0093	.	.
3	11068038	A	rs1139553	exonic	SLC6A1	synonymous SNV	p.A357A	0.005882	4.17e-05	.	.
3	11070543	-	rs11290120	intronic	SLC6A1	.	.	0.1059	0.1279	.	.
3	11070864	T	rs6770472	intronic	SLC6A1	.	.	0.005882	0.0075	.	.
3	11070870	A	rs36034065	intronic	SLC6A1	.	.	0.01176	0.0124	.	.
3	11070883	T	rs150889270	intronic	SLC6A1	.	.	0.005882	0.0053	.	.
3	11076171	C	rs150938735	intronic	SLC6A1	.	.	0.01176	0.0037	.	.
3	11076336	T	rs2272401	exonic	SLC6A1	synonymous SNV	p.P549P	0.005882	0.0033	.	.
3	11076400	G	rs35957531	intronic	SLC6A1	.	.	0.1588	0.1098	.	.
3	20113779	T	rs41285055	intronic	KAT2B	.	.	0.005882	0.0046	.	.
3	20113830	A	rs3021408	exonic	KAT2B	synonymous SNV	p.E103E	0.4529	0.4074	.	.
3	20113989	A	rs3749180	intronic	KAT2B	.	.	0.4529	0.4075	.	.
3	20141301	C	rs11128939	intronic	KAT2B	.	.	0.1706	.	.	.
3	20141301	G	rs11128939	intronic	KAT2B	.	.	0.4353	.	.	.
3	20141308	G	rs62243131	intronic	KAT2B	.	.	0.1706	0.1869	.	.
3	20141356	T	rs35424474	exonic	KAT2B	synonymous SNV	p.L193L	0.1588	0.1271	.	.
3	20142983	G	rs199900176	intronic	KAT2B	.	.	0.005882	8.31e-06	.	.
3	20161043	T	rs17006623	intronic	KAT2B	.	.	0.1706	0.1655	.	.
3	20168875	G	rs41285061	intronic	KAT2B	.	.	0.1647	0.1258	.	.
3	20181676	C	rs3762633	intronic	KAT2B	.	.	0.1824	0.2404	.	.
3	20181904	T	rs115014362	intronic	KAT2B	.	.	0.03529	0.0169	.	.
3	20189565	T	rs116785376	intronic	KAT2B	.	.	0.01176	.	.	.
3	20193948	T	rs150884035	exonic	KAT2B	synonymous SNV	p.Y810Y	0.005882	0.0002	.	.
3	71008557	A	rs7639736	intronic	FOXP1	.	.	0.01176	0.0284	.	.
3	71015021	T	rs7638391	intronic	FOXP1	.	.	0.9	0.9452	.	.
3	71026047	C	rs72960080	intronic	FOXP1	.	.	0.005882	0.009	.	.
3	71026809	C	rs144080925	exonic	FOXP1	synonymous SNV	p.A371A	0.01176	0.0023	.	.
3	71027199	T	rs75214049	intronic	FOXP1	.	.	0.005882	0.0105	.	.
3	71161838	A	rs17008224	intronic	FOXP1	.	.	0.01765	0.0298	.	.
3	71247257	G	rs939845	intronic	FOXP1	.	.	0.03529	0.0891	.	.
3	71247304	G	rs2037474	intronic	FOXP1	.	.	0.1294	0.2009	.	.
4	85612737	G	rs3747680	intronic	WDFY3	.	.	0.2941	0.315	.	.
4	85618002	-	rs143604772	intronic	WDFY3	.	.	0.04706	0.0364	.	.
4	85625548	T	rs199518075	exonic	WDFY3	synonymous SNV	p.I2795I	0.005882	0.0006	.	.
4	85634264	A	rs61624886	intronic	WDFY3	.	.	0.005882	0.0191	.	.
4	85636427	-	rs764374772	intronic	WDFY3	.	.	0.005882	0.0005	.	.
4	85638024	T	rs17368157	intronic	WDFY3	.	.	0.04706	0.038	.	.
4	85642558	G	rs187897046	intronic	WDFY3	.	.	0.005882	0.002	.	.
4	85645557	T	rs200971792	intronic	WDFY3	.	.	0.005882	0.0003	.	.
4	85657280	T	rs77543638	intronic	WDFY3	.	.	0.08824	0.1178	.	.
4	85658525	-	rs150542176	intronic	WDFY3	.	.	0.005882	0.0035	.	.
4	85661615	G	rs17009235	intronic	WDFY3	.	.	0.005882	0.011	.	.
4	85663111	G	rs114507812	intronic	WDFY3	.	.	0.02353	0.0041	.	.
4	85672894	T	rs375868219	intronic	WDFY3	.	.	0.005882	8.24e-05	.	.
4	85687368	A	rs192153973	intronic	WDFY3	.	.	0.005882	0.0036	.	.
4	85695956	-	rs754521914	intronic	WDFY3	.	.	0.005882	7.88e-05	.	.
4	85704254	C	rs201177530	intronic	WDFY3	.	.	0.005882	4.16e-05	.	.
4	85708792	A	rs34548715	exonic	WDFY3	synonymous SNV	p.Y1248Y	0.04706	0.0348	.	.
4	85730994	C	rs781545971	intronic	WDFY3	.	.	0.005882	7e-05	.	.
4	85762385	C	rs2046402	exonic	WDFY3	synonymous SNV	p.L112L	0.3706	0.3985	.	.
4	113825611	C	rs775400814	UTR5	ANK2	.	.	0.01176	0.0035	.	.
4	114028104	T	rs148339577	ncRNA_exonic	MIR1243	.	.	0.005882	0.0007	.	.
4	114028149	A	rs17625836	intronic	ANK2	.	.	0.1824	0.1923	.	.
4	114120284	T	rs45502093	intronic	ANK2	.	.	0.03529	0.0303	.	.
4	114161619	C	rs45616931	intronic	ANK2	.	.	0.01765	0.0072	.	.
4	114163399	G	rs362504	intronic	ANK2	.	.	0.005882	0.0066	.	.
4	114179262	G	rs34145832	exonic	ANK2	synonymous SNV	p.E415E	0.005882	0.0017	.	.
4	114186005	T	rs29413	intronic	ANK2	.	.	0.02353	0.0217	.	.
4	114199722	G	rs74976371	intronic	ANK2	.	.	0.005882	0.0017	.	.
4	114203944	G	rs45442693	exonic	ANK2	synonymous SNV	p.P665P	0.005882	0.0017	.	.
4	114209667	G	rs767977681	intronic	ANK2	.	.	0.005882	8.46e-06	.	.
4	114209691	T	rs29357	intronic	ANK2	.	.	0.06471	0.1062	.	.
4	114213551	T	rs55706912	intronic	ANK2	.	.	0.02353	0.0177	.	.
4	114213631	T	rs29341	exonic	ANK2	synonymous SNV	p.V779V	0.04118	0.0363	.	.
4	114213705	T	rs72556366	intronic	ANK2	.	.	0.005882	0.0104	.	.
4	114213713	C	rs762049614	intronic	ANK2	.	.	0.005882	8.47e-05	.	.
4	114214588	T	rs139893914	intronic	ANK2	.	.	0.01176	0.0062	.	.
4	114244834	C	.	intronic	ANK2	.	.	0.005882	.	.	.
4	114257132	G	rs35336373	exonic	ANK2	synonymous SNV	p.V1170V	0.005882	0.0097	.	.
4	114257201	T	rs3736575	exonic	ANK2	synonymous SNV	p.R1193R	0.09412	0.146	.	.
4	114257706	T	rs59906453	intronic	ANK2	.	.	0.005882	0.0162	.	.
4	114257955	A	rs66792339	intronic	ANK2	.	.	0.005882	0.0072	.	.
4	114260492	T	rs2272231	intronic	ANK2	.	.	0.08824	0.1377	.	.
4	114262877	G	rs567570285	exonic	ANK2	synonymous SNV	p.E1309E	0.005882	0.0008	.	.
4	114267035	C	rs72556368	intronic	ANK2	.	.	0.005882	0.02	.	.
4	114269501	C	rs189883943	intronic	ANK2	.	.	0.01176	0.0034	.	.
4	114269509	A	rs2272234	intronic	ANK2	.	.	0.01765	0.0403	.	.
4	114275243	T	rs33966911	exonic	ANK2	synonymous SNV	p.P1823P	0.1118	0.0796	.	.
4	114275942	G	rs3796928	exonic	ANK2	synonymous SNV	p.L2056L	0.02353	0.0492	.	.
4	114276422	G	rs140926982	exonic	ANK2	synonymous SNV	p.G2216G	0.005882	0.0023	.	.
4	114276884	G	rs3733615	exonic	ANK2	synonymous SNV	p.Q2370Q	0.1647	0.1902	.	.
4	114279422	G	rs10013743	exonic	ANK2	synonymous SNV	p.E3216E	0.1176	0.0982	.	.
4	114284645	T	rs35728190	intronic	ANK2	.	.	0.1118	0.092	.	.
4	114286289	C	rs544195596	exonic	ANK2	synonymous SNV	p.S1576S	0.005882	5.77e-05	.	.
4	114294308	C	rs2293324	exonic	ANK2	synonymous SNV	p.H1806H	0.1706	0.1974	.	.
4	114302634	T	rs35446871	UTR3	ANK2	.	.	0.03529	0.0289	.	.
4	140281609	A	rs148484204	intronic	NAA15	.	.	0.005882	0.0013	.	.
4	140283103	-	rs3217605	intronic	NAA15	.	.	0.1647	0.2191	.	.
4	140299862	T	rs76253596	intronic	NAA15	.	.	0.005882	0.0018	.	.
5	14270947	T	rs55664610	exonic	TRIO	synonymous SNV	p.N57N	0.01765	0.0079	.	.
5	14280385	A	rs184686375	intronic	TRIO	.	.	0.005882	0.0012	.	.
5	14290805	A	rs30629	intronic	TRIO	.	.	0.4765	0.5072	.	.
5	14291259	A	rs61737132	exonic	TRIO	synonymous SNV	p.L325L	0.005882	0.0119	.	.
5	14293254	T	rs373817005	intronic	TRIO	.	.	0.005882	0.0001	.	.
5	14316642	A	rs55920001	exonic	TRIO	synonymous SNV	p.S507S	0.06471	0.0418	.	.
5	14330869	G	rs16903402	intronic	TRIO	.	.	0.005882	0.0017	.	.
5	14330940	C	rs2277045	exonic	TRIO	synonymous SNV	p.G595G	0.06471	0.0429	.	.
5	14359665	A	rs200438805	intronic	TRIO	.	.	0.01176	0.005	.	.
5	14359666	T	rs199633885	intronic	TRIO	.	.	0.01176	0.005	.	.
5	14363830	T	rs55751460	intronic	TRIO	.	.	0.04706	0.0482	.	.
5	14364726	T	rs114634082	intronic	TRIO	.	.	0.02941	0.0157	.	.
5	14368975	T	rs13189406	exonic	TRIO	synonymous SNV	p.N1011N	0.2647	0.2508	.	.
5	14369548	A	rs764660542	exonic	TRIO	synonymous SNV	p.A1044A	0.005882	8.27e-06	.	.
5	14374397	T	rs145133665	exonic	TRIO	synonymous SNV	p.S1092S	0.005882	0.0014	.	.
5	14378088	T	rs10866507	intronic	TRIO	.	.	0.08824	0.0921	.	.
5	14378269	G	rs147151301	intronic	TRIO	.	.	0.02941	0.0164	.	.
5	14387543	A	rs16903450	intronic	TRIO	.	.	0.005882	0.0053	.	.
5	14387615	C	rs140850570	exonic	TRIO	synonymous SNV	p.H1213H	0.01176	0.001	.	.
5	14387772	G	rs142970888	intronic	TRIO	.	.	0.01765	0.0058	.	.
5	14387813	C	rs2289849	intronic	TRIO	.	.	0.01176	0.0156	.	.
5	14388686	G	rs11949756	intronic	TRIO	.	.	0.08824	0.0671	.	.
5	14389469	T	rs7715916	exonic	TRIO	synonymous SNV	p.I1340I	0.08824	0.0696	.	.
5	14394283	A	rs256412	intronic	TRIO	.	.	0.2647	0.2805	.	.
5	14405920	T	rs141492551	intronic	TRIO	.	.	0.005882	0.0008	.	.
5	14420027	C	rs30612	exonic	TRIO	synonymous SNV	p.T1700T	0.8353	0.8298	.	.
5	14420150	A	rs56207939	intronic	TRIO	.	.	0.1	0.1006	.	.
5	14461168	G	rs55812347	exonic	TRIO	synonymous SNV	p.A1748A	0.02941	0.0451	.	.
5	14461454	A	rs62345056	intronic	TRIO	.	.	0.01176	0.0059	.	.
5	14462816	T	rs27100	intronic	TRIO	.	.	0.4294	0.419	.	.
5	14462890	T	rs17500731	exonic	TRIO	synonymous SNV	p.S1841S	0.05294	0.0217	.	.
5	14465628	T	rs79312837	intronic	TRIO	.	.	0.01765	0.0121	.	.
5	14465787	A	rs111451616	intronic	TRIO	.	.	0.005882	0.0027	.	.
5	14476968	T	rs40490	intronic	TRIO	.	.	0.1	0.1057	.	.
5	14479323	A	rs62345860	intronic	TRIO	.	.	0.04118	0.0168	.	.
5	14479333	C	rs60286979	intronic	TRIO	.	.	0.005882	0.0122	.	.
5	14479991	T	rs32527	intronic	TRIO	.	.	0.005882	0.013	.	.
5	14481685	A	.	exonic	TRIO	synonymous SNV	p.R2141R	0.005882	.	.	.
5	14485386	C	rs26098	intronic	TRIO	.	.	0.1235	0.1391	.	.
5	14487530	A	rs116296447	intronic	TRIO	.	.	0.005882	0.014	.	.
5	14487568	A	rs758053482	intronic	TRIO	.	.	0.005882	0.0002	.	.
5	14488194	-	rs140308852	exonic	TRIO	nonframeshift deletion	p.2486_2490del	0.005882	0.0025	.	.
5	14498000	C	rs80292429	intronic	TRIO	.	.	0.005882	0.0028	.	.
5	14498624	A	rs115607794	intronic	TRIO	.	.	0.01765	0.0228	.	.
5	14498727	A	rs26107	exonic	TRIO	synonymous SNV	p.S2770S	0.1176	0.1334	.	.
5	65290543	T	rs61596028	intronic	ERBB2IP	.	.	0.005882	0.0175	.	.
5	65290544	G	rs56195564	intronic	ERBB2IP	.	.	0.005882	0.0074	.	.
5	65290713	G	rs75060345	intronic	ERBB2IP	.	.	0.005882	0.007	.	.
5	65317181	T	rs706679	exonic	ERBB2IP	synonymous SNV	p.L189L	0.7941	0.7708	.	.
5	65319244	C	rs753067662	intronic	ERBB2IP	.	.	0.005882	1.66e-05	.	.
5	65320118	T	rs533894721	intronic	ERBB2IP	.	.	0.01765	0.0073	.	.
5	65321784	T	rs146856556	exonic	ERBB2IP	synonymous SNV	p.Y333Y	0.005882	0.0007	.	.
5	65344623	A	rs56113810	intronic	ERBB2IP	.	.	0.005882	0.0057	.	.
5	65346599	A	rs56216143	intronic	ERBB2IP	.	.	0.02941	0.0199	.	.
5	65350002	T	rs34528338	exonic	ERBB2IP	synonymous SNV	p.P952P	0.005882	0.002	.	.
5	65350044	G	rs35278406	exonic	ERBB2IP	synonymous SNV	p.Q966Q	0.02941	0.028	.	.
5	65350173	T	rs77719384	exonic	ERBB2IP	synonymous SNV	p.L1009L	0.005882	0.002	.	.
5	65350374	G	rs36303	exonic	ERBB2IP	synonymous SNV	p.R1076R	0.1882	0.1915	.	.
5	65367974	G	rs76755657	intronic	ERBB2IP	.	.	0.005882	0.0052	.	.
5	65372805	T	rs73763088	intronic	ERBB2IP	.	.	0.01176	0.0167	.	.
5	170305139	G	rs747930513	exonic	RANBP17	frameshift insertion	p.Y19fs	0.005882	8.36e-06	.	.
5	170319575	T	rs79372097	intronic	RANBP17	.	.	0.005882	0.0085	.	.
5	170338163	A	rs62621882	intronic	RANBP17	.	.	0.02941	0.0381	.	.
5	170345708	G	rs112213519	intronic	RANBP17	.	.	0.005882	0.0086	.	.
5	170597190	A	rs36104512	exonic	RANBP17	synonymous SNV	p.E589E	0.04118	0.066	.	.
5	170610111	A	rs546355758	intronic	RANBP17	.	.	0.005882	.	.	.
5	170610273	A	rs6555936	intronic	RANBP17	.	.	0.7412	0.7345	.	.
5	170610349	T	rs774753172	exonic	RANBP17	synonymous SNV	p.G651G	0.005882	8.24e-06	.	.
5	170610452	C	rs150075974	intronic	RANBP17	.	.	0.005882	0.0008	.	.
5	170626735	G	rs35724654	exonic	RANBP17	synonymous SNV	p.V700V	0.1176	0.1173	.	.
5	170720853	A	rs189929475	intronic	RANBP17	.	.	0.005882	0.0018	.	.
6	33391270	C	rs142359891	exonic	SYNGAP1	synonymous SNV	p.S28S	0.005882	0.0061	.	.
6	33400061	A	rs114505996	intronic	SYNGAP1	.	.	0.01176	0.0112	.	.
6	33403422	T	rs453590	intronic	SYNGAP1	.	.	0.4471	0.3955	.	.
6	33406300	C	rs72887798	exonic	SYNGAP1	synonymous SNV	p.Y497Y	0.01765	0.0048	.	.
6	33406556	G	rs7759963	exonic	SYNGAP1	synonymous SNV	p.E512E	0.02353	0.0379	.	.
6	33408542	A	rs411136	exonic	SYNGAP1	synonymous SNV	p.S571S	0.4353	0.4861	.	.
6	33408612	T	rs761973471	exonic	SYNGAP1	synonymous SNV	p.L595L	0.005882	8.27e-06	.	.
6	33408764	-	rs572578854	intronic	SYNGAP1	.	.	0.1529	0.0969	.	.
6	33409329	C	rs778673739	intronic	SYNGAP1	.	.	0.005882	0.0008	.	.
6	33411299	T	rs61421477	exonic	SYNGAP1	synonymous SNV	p.S990S	0.01176	0.0268	.	.
6	33411602	G	rs145707539	exonic	SYNGAP1	synonymous SNV	p.L1091L	0.005882	0.0005	.	.
6	33411653	T	rs139841529	exonic	SYNGAP1	synonymous SNV	p.S1108S	0.005882	0.0016	.	.
6	33412197	T	rs9969005	intronic	SYNGAP1	.	.	0.01176	0.0091	.	.
6	43097443	C	rs45624340	intronic	PTK7	.	.	0.05294	0.0463	.	.
6	43098182	A	rs77231564	intronic	PTK7	.	.	0.03529	0.0482	.	.
6	43100156	T	rs141307288	intronic	PTK7	.	.	0.01176	0.0046	.	.
6	43106824	A	rs45484692	intronic	PTK7	.	.	0.05294	0.032	.	.
6	43109564	A	rs199816335	intronic	PTK7	.	.	0.005882	0.0006	.	.
6	43109751	A	rs6905948	exonic	PTK7	synonymous SNV	p.G487G	0.3706	0.3606	.	.
6	43110003	T	rs45453593	exonic	PTK7	synonymous SNV	p.N541N	0.005882	0.0079	.	.
6	43110055	G	rs6933124	intronic	PTK7	.	.	0.1	0.1835	.	.
6	43113190	G	rs200495132	intronic	PTK7	.	.	0.005882	4.69e-05	.	.
6	43127577	G	rs55921533	exonic	PTK7	synonymous SNV	p.P845P	0.005882	0.0053	.	.
6	43128434	G	rs61021888	intronic	PTK7	.	.	0.1294	0.187	.	.
6	99883694	C	rs9402791	exonic	USP45	synonymous SNV	p.A781A	0.2059	0.252	.	.
6	99885246	T	rs118066385	exonic	USP45	stopgain	p.Y730X	0.005882	0.0016	.	36
6	99891391	C	rs34401990	intronic	USP45	.	.	0.1824	0.1331	.	.
6	99891396	-	rs140108249	intronic	USP45	.	.	0.1824	0.1343	.	.
6	99893830	A	rs111592029	exonic	USP45	synonymous SNV	p.T606T	0.005882	0.0058	.	.
6	99893878	C	rs12203426	exonic	USP45	synonymous SNV	p.L590L	0.1941	0.1516	.	.
6	99912454	T	rs748532477	intronic	USP45	.	.	0.005882	2.51e-05	.	.
6	99912558	G	rs143913725	exonic	USP45	synonymous SNV	p.D410D	0.005882	0.0009	.	.
6	99930593	T	rs117666915	intronic	USP45	.	.	0.02353	0.0164	.	.
6	99951750	A	rs6934692	intronic	USP45	.	.	0.7941	0.8489	.	.
6	99951768	C	rs11751123	intronic	USP45	.	.	0.005882	0.0023	.	.
6	157099872	-	rs766956053	exonic	ARID1B	nonframeshift deletion	p.270_271del	0.01176	0.0017	.	.
6	157405761	A	rs3734440	intronic	ARID1B	.	.	0.5118	0.5227	.	.
6	157405930	A	rs3734441	exonic	ARID1B	synonymous SNV	p.A711A	0.5118	0.519	.	.
6	157431564	G	rs75599866	intronic	ARID1B	.	.	0.005882	0.0074	.	.
6	157470134	T	rs766787725	intronic	ARID1B	.	.	0.005882	0.0003	.	.
6	157496163	T	rs562037567	intronic	ARID1B	.	.	0.005882	0.0015	.	.
6	157502279	T	rs61736269	exonic	ARID1B	synonymous SNV	p.Y1091Y	0.005882	0.0006	.	.
6	157505418	T	rs142391292	exonic	ARID1B	synonymous SNV	p.T1120T	0.005882	0.0029	.	.
6	157507598	A	rs566480933	intronic	ARID1B	.	.	0.005882	0.0007	.	.
6	157507670	A	rs148720121	intronic	ARID1B	.	.	0.005882	0.0027	.	.
6	157519938	G	rs112318565	intronic	ARID1B	.	.	0.06471	0.0859	.	.
6	157520060	A	rs142594004	intronic	ARID1B	.	.	0.005882	0.0066	.	.
6	157522252	C	rs61747988	exonic	ARID1B	synonymous SNV	p.H1495H	0.005882	0.0053	.	.
6	157522360	A	rs61738955	exonic	ARID1B	synonymous SNV	p.P1531P	0.01765	0.0269	.	.
6	157527495	T	rs759473238	exonic	ARID1B	synonymous SNV	p.D1727D	0.005882	2.49e-05	.	.
6	157527498	T	rs775201232	exonic	ARID1B	synonymous SNV	p.D1728D	0.005882	1.65e-05	.	.
6	157528077	T	rs142499766	exonic	ARID1B	synonymous SNV	p.I1921I	0.005882	0.0036	.	.
6	157528197	T	rs112703040	exonic	ARID1B	synonymous SNV	p.I1961I	0.01176	0.0101	.	.
6	157528251	A	rs151317970	exonic	ARID1B	synonymous SNV	p.P1979P	0.005882	3.3e-05	.	.
6	157528356	A	rs753595827	exonic	ARID1B	synonymous SNV	p.T2014T	0.005882	4.12e-05	.	.
7	91623897	A	rs558415055	intronic	AKAP9	.	.	0.005882	0.0016	.	.
7	91624931	G	rs78515732	exonic	AKAP9	synonymous SNV	p.E249E	0.005882	0.0031	.	.
7	91632306	T	rs1989779	exonic	AKAP9	synonymous SNV	p.T1025T	0.8941	0.8924	.	.
7	91641928	G	rs13245393	exonic	AKAP9	synonymous SNV	p.E1168E	0.3765	0.3838	.	.
7	91645454	C	rs142610139	exonic	AKAP9	synonymous SNV	p.S1208S	0.005882	0.0004	.	.
7	91652178	AAC	rs10644111	exonic	AKAP9	nonframeshift insertion	p.K1335delinsKQ	0.3765	0.3989	.	.
7	91667692	G	rs2285333	intronic	AKAP9	.	.	0.3706	0.3914	.	.
7	91669949	-	rs34590567	intronic	AKAP9	.	.	0.005882	0.004	.	.
7	91669978	-	.	intronic	AKAP9	.	.	0.005882	.	.	.
7	91674302	A	rs9785013	intronic	AKAP9	.	.	0.3706	0.3993	.	.
7	91682296	C	rs201843283	intronic	AKAP9	.	.	0.005882	0.0038	.	.
7	91691601	T	rs10236397	exonic	AKAP9	synonymous SNV	p.G1926G	0.3706	0.3795	.	.
7	91691759	-	rs757365188	exonic	AKAP9	frameshift deletion	p.Q1979fs	0.005882	1.66e-05	.	.
7	91699314	T	rs146462493	intronic	AKAP9	.	.	0.005882	0.0011	.	.
7	91700339	C	rs748480385	intronic	AKAP9	.	.	0.005882	1.66e-05	.	.
7	91700353	A	rs749413872	intronic	AKAP9	.	.	0.005882	2.51e-05	.	.
7	91707197	T	rs733957	intronic	AKAP9	.	.	0.3706	0.4076	.	.
7	91708722	A	rs61757672	exonic	AKAP9	synonymous SNV	p.Q2425Q	0.01176	0.0028	.	.
7	91711791	G	rs2079082	intronic	AKAP9	.	.	0.3706	0.3834	.	.
7	91713972	T	rs10228334	exonic	AKAP9	synonymous SNV	p.L2889L	0.3765	0.3832	.	.
7	91715662	T	rs28927678	exonic	AKAP9	synonymous SNV	p.L3049L	0.3647	0.3589	.	.
7	91718874	G	rs56295910	intronic	AKAP9	.	.	0.02353	0.0239	.	7.624
7	91719010	A	rs149829152	intronic	AKAP9	.	.	0.01176	0.0013	.	.
7	91719035	T	rs181209481	intronic	AKAP9	.	.	0.005882	0.003	.	.
7	91726927	C	rs1063243	exonic	AKAP9	synonymous SNV	p.R3476R	0.3765	0.3846	.	.
7	91727385	A	rs6946356	intronic	AKAP9	.	.	0.3588	0.3947	.	.
7	91735107	A	rs74753191	intronic	AKAP9	.	.	0.005882	0.0044	.	.
7	100279437	T	rs76501659	intronic	GIGYF1	.	.	0.01176	0.0045	.	.
7	100279633	A	rs779157646	intronic	GIGYF1	.	.	0.005882	4.23e-05	.	.
7	100279705	GCC	rs769704427	exonic	GIGYF1	nonframeshift insertion	p.Q972delinsRQ	0.005882	8.54e-06	.	.
7	100279928	A	.	intronic	GIGYF1	.	.	0.005882	.	.	.
7	100279946	A	rs117080933	exonic	GIGYF1	synonymous SNV	p.D920D	0.02353	0.0284	.	.
7	100280039	T	.	exonic	GIGYF1	synonymous SNV	p.L889L	0.005882	.	.	.
7	100280896	C	rs221793	intronic	GIGYF1	.	.	0.9471	0.9311	.	.
7	100281264	A	rs199778365	intronic	GIGYF1	.	.	0.005882	0.0006	.	.
7	100282538	A	rs11974395	intronic	GIGYF1	.	.	0.1941	0.2219	.	.
7	100282707	A	rs117339142	exonic	GIGYF1	synonymous SNV	p.L419L	0.01765	0.0359	.	.
7	100283914	C	rs143725633	exonic	GIGYF1	synonymous SNV	p.R279R	0.01765	0.0101	.	.
7	100284246	G	rs11975502	intronic	GIGYF1	.	.	0.01765	0.013	.	.
7	100284606	T	rs181902629	intronic	GIGYF1	.	.	0.01765	0.0057	.	.
7	100284913	G	rs221796	intronic	GIGYF1	.	.	0.9118	0.895	.	.
7	100285369	A	.	intronic	GIGYF1	.	.	0.005882	.	.	.
7	100285757	C	rs75939759	intronic	GIGYF1	.	.	0.05294	0.0465	.	.
7	100285801	T	rs371623925	intronic	GIGYF1	.	.	0.005882	0.0003	.	.
7	100285812	A	rs116789774	intronic	GIGYF1	.	.	0.005882	0.0054	.	.
7	100285888	T	rs2272572	UTR5	GIGYF1	.	.	0.1941	0.2158	.	.
7	100285906	A	rs192084647	UTR5	GIGYF1	.	.	0.005882	0.02	.	.
7	100285941	C	rs117459930	UTR5	GIGYF1	.	.	0.05294	.	.	.
7	100490077	A	rs7636	exonic	ACHE	synonymous SNV	p.P477P	0.06471	0.0642	.	.
7	100490765	T	rs17234989	intronic	ACHE	.	.	0.005882	0.002	.	.
7	100491047	T	rs17228581	exonic	ACHE	synonymous SNV	p.T269T	0.005882	0.0016	.	.
7	104703947	G	rs769210509	exonic	KMT2E	synonymous SNV	p.G112G	0.005882	8.25e-06	.	.
7	104714062	A	rs145147042	intronic	KMT2E	.	.	0.005882	0.0074	.	.
7	104716591	A	rs371638874	intronic	KMT2E	.	.	0.005882	.	.	.
7	104717517	T	rs2240455	exonic	KMT2E	synonymous SNV	p.Y292Y	0.1529	0.2282	.	.
7	104722143	C	rs151074690	exonic	KMT2E	synonymous SNV	p.H419H	0.005882	0.0007	.	.
7	104742054	T	rs11976329	intronic	KMT2E	.	.	0.1471	0.2332	.	.
7	104742679	C	rs77383660	intronic	KMT2E	.	.	0.01765	0.0173	.	.
7	104745867	G	rs139771344	intronic	KMT2E	.	.	0.005882	0.0008	.	.
7	104748391	C	rs150402862	intronic	KMT2E	.	.	0.03529	0.029	.	.
7	104749687	C	rs57492989	intronic	KMT2E	.	.	0.005882	0.0093	.	.
7	104752838	CCTCCACCT	rs749591342	exonic	KMT2E	nonframeshift insertion	p.P1545delinsPPPP	0.005882	4.95e-05	.	.
7	104753093	A	.	exonic	KMT2E	synonymous SNV	p.P1630P	0.005882	1.65e-05	.	.
7	104753233	ACCCCC	rs751442182	exonic	KMT2E	nonframeshift insertion	p.L1677delinsLPP	0.005882	7.61e-05	.	.
7	117359713	A	rs199539621	intronic	CTTNBP2	.	.	0.005882	0.0002	.	.
7	117365146	C	rs143800569	exonic	CTTNBP2	synonymous SNV	p.L1407L	0.005882	0.0002	.	.
7	117365348	A	rs149317537	intronic	CTTNBP2	.	.	0.01176	0.0012	.	.
7	117395664	G	rs34491454	intronic	CTTNBP2	.	.	0.01765	0.0253	.	.
7	117420450	C	rs77345073	intronic	CTTNBP2	.	.	0.005882	0.0015	.	.
7	117422868	C	rs78183633	intronic	CTTNBP2	.	.	0.01176	0.0278	.	.
7	117424277	A	rs7811545	intronic	CTTNBP2	.	.	0.005882	0.0036	.	.
7	117424291	G	rs28609642	intronic	CTTNBP2	.	.	0.005882	0.0048	.	.
7	117431142	T	rs147505672	intronic	CTTNBP2	.	.	0.005882	0.0066	.	.
7	117432212	A	.	exonic	CTTNBP2	synonymous SNV	p.C346C	0.005882	.	.	.
7	117450792	C	rs2111204	intronic	CTTNBP2	.	.	0.6529	0.6314	.	.
7	117450802	G	rs41281090	intronic	CTTNBP2	.	.	0.005882	0.0064	.	.
7	117511581	G	rs10277241	intronic	CTTNBP2	.	.	0.03529	.	.	.
7	151842397	T	rs2240819	intronic	KMT2C	.	.	0.02941	0.0713	.	.
7	151847946	A	rs3757422	intronic	KMT2C	.	.	0.02353	0.0511	.	.
7	151851392	T	rs56753294	exonic	KMT2C	synonymous SNV	p.P4033P	0.005882	0.014	.	.
7	151851544	C	rs79605387	intronic	KMT2C	.	.	0.005882	0.0023	.	.
7	151853463	T	rs536483249	intronic	KMT2C	.	.	0.005882	0.0006	.	.
7	151855922	C	rs111293424	intronic	KMT2C	.	.	0.005882	1.65e-05	.	.
7	151859751	A	rs138353962	exonic	KMT2C	synonymous SNV	p.I3637I	0.01176	0.0044	.	.
7	151860846	C	rs113138058	exonic	KMT2C	synonymous SNV	p.Q3272Q	0.005882	3.3e-05	.	.
7	151873853	T	rs6464211	exonic	KMT2C	synonymous SNV	p.Q2895Q	0.1941	0.2494	.	.
7	151874498	T	rs10252263	exonic	KMT2C	synonymous SNV	p.Q2680Q	0.02941	0.0705	.	.
7	151877128	C	rs138464665	exonic	KMT2C	synonymous SNV	p.S2411S	0.005882	0.0008	.	.
7	151877889	C	rs17173370	exonic	KMT2C	synonymous SNV	p.V2352V	0.005882	0.0094	.	.
7	151879593	TGCTGC	rs749417254	exonic	KMT2C	nonframeshift insertion	p.Q1784delinsQQQ	0.005882	6.64e-05	.	.
7	151884447	T	rs61730536	exonic	KMT2C	synonymous SNV	p.T1636T	0.005882	0.0096	.	.
7	151884583	C	rs766239018	intronic	KMT2C	.	.	0.005882	8.37e-06	.	.
7	151884607	T	rs3800834	intronic	KMT2C	.	.	0.02941	0.0698	.	.
7	151891051	T	rs200920682	intronic	KMT2C	.	.	0.005882	0.0002	.	.
7	151896350	C	rs10487890	intronic	KMT2C	.	.	0.005882	0.0137	.	.
7	151896573	GTTA	rs112572300	intronic	KMT2C	.	.	0.02941	0.0704	.	.
7	152055777	T	rs187902675	intronic	KMT2C	.	.	0.01176	0.0061	.	.
7	152132812	T	rs191834730	exonic	KMT2C	synonymous SNV	p.E20E	0.005882	0.0223	.	.
8	61655690	A	rs7836586	intronic	CHD7	.	.	0.7294	0.8119	.	.
8	61693942	AAAGCA	rs377139749	exonic	CHD7	nonframeshift insertion	p.K683delinsKKA	0.02353	0.0068	.	.
8	61694001	A	.	intronic	CHD7	.	.	0.005882	.	.	.
8	61707572	C	rs79302359	exonic	CHD7	synonymous SNV	p.S708S	0.01176	0.0135	.	.
8	61707725	A	rs4540437	intronic	CHD7	.	.	0.7588	0.8316	.	.
8	61713126	TGGACT	rs397687085	intronic	CHD7	.	.	0.7412	0.7954	.	.
8	61714190	T	rs41272438	intronic	CHD7	.	.	0.05294	0.0284	.	.
8	61732518	G	rs79276682	intronic	CHD7	.	.	0.005882	0.0036	.	.
8	61732521	G	rs6471902	intronic	CHD7	.	.	0.7471	0.8259	.	.
8	61741378	A	rs199581494	intronic	CHD7	.	.	0.01176	0.0008	.	.
8	61742846	G	rs41272442	intronic	CHD7	.	.	0.01176	0.0228	.	.
8	61748893	A	rs7005873	intronic	CHD7	.	.	0.7353	.	.	.
8	61750718	A	rs41265246	exonic	CHD7	synonymous SNV	p.G1479G	0.005882	0.0009	.	.
8	61750860	G	rs7844902	intronic	CHD7	.	.	0.7176	0.8137	.	.
8	61757805	T	rs71640288	intronic	CHD7	.	.	0.02941	0.0056	.	.
8	61758019	A	rs143263433	intronic	CHD7	.	.	0.01176	.	.	.
8	61761171	T	rs151322460	intronic	CHD7	.	.	0.005882	0.0008	.	.
8	61764838	G	rs41265252	intronic	CHD7	.	.	0.01176	0.0076	.	.
8	61765273	T	rs3763592	intronic	CHD7	.	.	0.04706	0.0718	.	.
8	61765395	T	rs41312170	exonic	CHD7	synonymous SNV	p.P2037P	0.01176	0.0068	.	.
8	61765419	A	rs6999971	exonic	CHD7	synonymous SNV	p.P2045P	0.04706	0.0285	.	.
8	61765500	G	rs199828744	exonic	CHD7	synonymous SNV	p.P2072P	0.005882	0.0003	.	.
8	61765560	A	rs2068096	exonic	CHD7	synonymous SNV	p.E2092E	0.04118	0.0657	.	.
8	61768716	T	rs201046385	exonic	CHD7	synonymous SNV	p.S2373S	0.005882	5.76e-05	.	.
8	61769195	G	rs2272727	exonic	CHD7	synonymous SNV	p.T2452T	0.06471	0.0472	.	.
8	61774901	T	rs769103057	intronic	CHD7	.	.	0.005882	5.28e-05	.	.
8	61774929	A	rs774062065	intronic	CHD7	.	.	0.005882	0.0001	.	.
9	96392371	A	rs10992813	intronic	PHF2	.	.	0.3706	0.3011	.	.
9	96392389	A	rs12553775	intronic	PHF2	.	.	0.1059	0.086	.	.
9	96398655	T	rs148494944	intronic	PHF2	.	.	0.01765	0.0296	.	.
9	96398831	G	rs10992818	intronic	PHF2	.	.	0.1235	0.1621	.	.
9	96407920	T	rs7038310	exonic	PHF2	synonymous SNV	p.D103D	0.09412	0.0739	.	.
9	96407953	A	rs35505758	exonic	PHF2	synonymous SNV	p.T114T	0.01765	0.0186	.	.
9	96407983	T	rs9695734	exonic	PHF2	synonymous SNV	p.T124T	0.1294	0.1316	.	.
9	96411414	A	rs16912641	exonic	PHF2	synonymous SNV	p.L174L	0.02353	0.026	.	.
9	96415482	T	rs56134753	exonic	PHF2	synonymous SNV	p.P208P	0.005882	0.0201	.	.
9	96415653	T	rs3750354	intronic	PHF2	.	.	0.3882	0.3529	.	.
9	96416899	T	rs3750355	intronic	PHF2	.	.	0.01765	0.0209	.	.
9	96418315	T	rs113129271	intronic	PHF2	.	.	0.005882	0.0062	.	.
9	96420390	G	rs3763605	intronic	PHF2	.	.	0.6294	0.5875	.	.
9	96420414	T	rs76256243	intronic	PHF2	.	.	0.005882	0.0065	.	.
9	96422788	T	rs73523907	exonic	PHF2	synonymous SNV	p.L548L	0.01765	0.0221	.	.
9	96425138	C	rs3750358	intronic	PHF2	.	.	0.6353	0.5677	.	.
9	96425174	C	rs78407785	intronic	PHF2	.	.	0.005882	0.0041	.	.
9	96425350	C	rs117578535	intronic	PHF2	.	.	0.005882	0.0094	.	.
9	96425777	T	rs7036592	intronic	PHF2	.	.	0.3882	0.3272	.	.
9	96425915	T	rs138464551	exonic	PHF2	synonymous SNV	p.L645L	0.005882	0.0013	.	.
9	96428243	T	rs41276198	intronic	PHF2	.	.	0.1353	0.1264	.	.
9	96429439	A	rs41297181	exonic	PHF2	synonymous SNV	p.K755K	0.09412	0.0406	.	.
9	96435876	A	rs140677384	exonic	PHF2	synonymous SNV	p.P786P	0.01176	0.0076	.	.
9	96437179	A	rs79020256	intronic	PHF2	.	.	0.005882	0.0042	.	.
9	96438083	T	rs765541178	intronic	PHF2	.	.	0.005882	8.51e-06	.	.
9	96439070	A	rs143554999	exonic	PHF2	synonymous SNV	p.S1009S	0.005882	0.0007	.	.
9	96439979	-	rs139272538	UTR3	PHF2	.	.	0.005882	0.0033	.	.
9	135772681	A	rs45468995	exonic	TSC1	synonymous SNV	p.T904T	0.01176	0.0017	.	.
9	135772717	A	rs4962081	exonic	TSC1	synonymous SNV	p.A892A	0.08824	0.0758	.	.
9	135772977	A	rs118203720	exonic	TSC1	synonymous SNV	p.A831A	0.005882	0.0025	.	.
9	135776925	C	rs75802666	intronic	TSC1	.	.	0.02353	0.0711	.	.
9	135777958	T	rs116518821	intronic	TSC1	.	.	0.005882	0.0043	.	.
9	135781563	A	rs10901220	intronic	TSC1	.	.	0.1647	0.1522	.	.
9	135782221	C	rs7862221	exonic	TSC1	synonymous SNV	p.E394E	0.1647	0.1371	.	.
9	135786112	C	rs6597586	intronic	TSC1	.	.	0.1647	0.129	.	.
9	135797254	G	rs118203414	exonic	TSC1	synonymous SNV	p.S154S	0.005882	0.0006	.	.
9	135802555	T	rs118203350	intronic	TSC1	.	.	0.005882	0.0106	.	.
9	135804266	A	rs62621221	UTR5	TSC1	.	.	0.005882	0.0013	.	.
10	28822853	A	rs182451824	intronic	WAC	.	.	0.01176	.	.	.
10	28822982	T	rs143699084	intronic	WAC	.	.	0.005882	0.0043	.	.
10	28884612	-	rs773739669	intronic	WAC	.	.	0.005882	8.85e-06	.	.
10	28900770	G	rs2232792	exonic	WAC	synonymous SNV	p.S349S	0.005882	0.0077	.	.
10	28905079	G	rs332176	intronic	WAC	.	.	0.2235	0.2075	.	.
10	28905330	G	rs747909234	intronic	WAC	.	.	0.005882	0.0001	.	.
10	89623027	-	rs587781340	UTR5	KLLN	.	.	0.005882	.	.	.
10	89623056	T	rs587779981	UTR5	KLLN	.	.	0.005882	.	.	.
10	114710953	T	rs745800886	intronic	TCF7L2	.	.	0.005882	5.57e-05	.	.
10	114901092	A	rs148377922	intronic	TCF7L2	.	.	0.005882	0.0011	.	.
10	114917865	G	rs199913706	intronic	TCF7L2	.	.	0.005882	0.0024	.	.
10	114920321	T	rs117423278	intronic	TCF7L2	.	.	0.01176	.	.	.
10	114925407	G	rs149031135	exonic	TCF7L2	synonymous SNV	p.P472P	0.01176	0.0045	.	.
10	114925758	C	rs1056877	UTR3	TCF7L2	.	.	0.01176	0.0511	.	.
11	4566513	A	rs11032738	exonic	OR52M1	synonymous SNV	p.I31I	0.01765	0.0046	.	.
11	4566711	T	rs2709182	exonic	OR52M1	synonymous SNV	p.D97D	0.5294	0.4594	.	.
11	4566870	C	rs61747520	exonic	OR52M1	synonymous SNV	p.S150S	0.02941	0.029	.	.
11	4566939	G	rs61747538	exonic	OR52M1	synonymous SNV	p.K173K	0.005882	0.0049	.	.
11	4567140	A	rs61734243	exonic	OR52M1	synonymous SNV	p.T240T	0.005882	0.0086	.	.
11	4567158	CA	rs145064459	exonic	OR52M1	frameshift insertion	p.S246fs	0.005882	0.0025	.	.
11	4567185	C	rs12295898	exonic	OR52M1	synonymous SNV	p.Y255Y	0.08824	0.0697	.	.
11	67926088	-	rs373030307	exonic	KMT5B	nonframeshift deletion	p.335_335del	0.005882	0.0012	.	.
11	67938474	C	rs368120903	intronic	KMT5B	.	.	0.005882	2.51e-05	.	.
11	67938848	C	rs7949511	intronic	KMT5B	.	.	0.1	.	.	.
11	67939134	C	rs140135686	exonic	KMT5B	synonymous SNV	p.A209A	0.005882	0.0001	.	.
11	67941365	T	rs114727354	exonic	KMT5B	synonymous SNV	p.R164R	0.01176	0.005	.	.
11	67947575	C	rs184694662	intronic	KMT5B	.	.	0.005882	0.0008	.	.
11	70331937	A	rs143595073	exonic	SHANK2	synonymous SNV	p.A899A	0.01176	0.0223	.	.
11	70333047	C	rs142550207	exonic	SHANK2	synonymous SNV	p.P529P	0.005882	0.0007	.	.
11	70333655	G	rs782117005	exonic	SHANK2	synonymous SNV	p.R327R	0.005882	6.09e-05	.	.
11	70348009	G	rs7928538	intronic	SHANK2	.	.	0.02353	0.0527	.	.
11	70348104	C	rs370998426	intronic	SHANK2	.	.	0.005882	.	.	.
11	70348261	T	rs146778438	intronic	SHANK2	.	.	0.005882	0.0024	.	.
11	70505882	A	rs188803860	intronic	SHANK2	.	.	0.005882	0.001	.	.
11	70544864	C	rs112497741	exonic	SHANK2	unknown	.	0.01176	0.0132	.	.
11	70544921	A	rs11237214	intronic	SHANK2	.	.	0.06471	0.1214	.	.
11	70666732	T	rs781906747	exonic	SHANK2	unknown	.	0.005882	0.0012	.	.
11	70798896	-	rs35132270	intronic	SHANK2	.	.	0.3	0.3301	.	.
11	70798902	T	rs34650500	intronic	SHANK2	.	.	0.3	0.3155	.	.
11	70798925	-	rs139112112	intronic	SHANK2	.	.	0.005882	0.0145	.	.
11	70805534	T	rs556851353	intronic	SHANK2	.	.	0.005882	0.0006	.	.
11	70824326	A	rs117706585	intronic	SHANK2	.	.	0.005882	0.0222	.	.
11	70829858	C	rs3924047	intronic	SHANK2	.	.	0.5	0.526	.	.
11	70829950	A	rs76014490	exonic	SHANK2	unknown	.	0.005882	0.0109	.	.
11	70858322	A	rs376267466	exonic	SHANK2	unknown	.	0.005882	0.0014	.	.
11	119212363	T	rs138370910	exonic	MFRP	synonymous SNV	p.A545A	0.01176	0.0053	.	.
11	119213303	T	rs11217241	intronic	C1QTNF5,MFRP	.	.	0.1294	0.1683	.	.
11	119213570	T	rs776266547	intronic	C1QTNF5,MFRP	.	.	0.005882	8.39e-06	.	.
11	119215007	G	rs185451482	intronic	C1QTNF5,MFRP	.	.	0.005882	0.0066	.	.
11	119215046	T	rs35885438	exonic	MFRP	synonymous SNV	p.L318L	0.05882	0.0551	.	.
11	119215307	T	rs758656745	intronic	C1QTNF5,MFRP	.	.	0.005882	4.15e-05	.	.
11	119216231	G	rs2510143	exonic	MFRP	synonymous SNV	p.H180H	0.9471	0.9364	.	.
11	119216279	A	rs36015759	exonic	MFRP	synonymous SNV	p.Y164Y	0.2176	0.2136	.	.
11	119216673	A	rs111578461	intronic	C1QTNF5,MFRP	.	.	0.005882	0.0078	.	.
11	119216910	C	.	intronic	C1QTNF5,MFRP	.	.	0.005882	.	.	.
11	119217254	T	rs883247	UTR5	C1QTNF5,MFRP	.	.	0.5647	0.5951	.	.
12	13715954	A	rs1805246	exonic	GRIN2B	synonymous SNV	p.F1406F	0.05294	0.0387	.	.
12	13715975	G	rs1805247	exonic	GRIN2B	synonymous SNV	p.H1399H	0.1059	0.1376	.	.
12	13716638	A	rs1806191	exonic	GRIN2B	synonymous SNV	p.H1178H	0.4882	0.3915	.	.
12	13716674	A	rs45600931	exonic	GRIN2B	synonymous SNV	p.S1166S	0.01765	0.0065	.	.
12	13717508	A	rs1806201	exonic	GRIN2B	synonymous SNV	p.T888T	0.2824	0.3102	.	.
12	13717597	A	rs201881500	intronic	GRIN2B	.	.	0.005882	3.43e-05	.	.
12	13720043	A	rs3026160	exonic	GRIN2B	synonymous SNV	p.C838C	0.1471	0.0887	.	.
12	13722876	T	rs757990373	exonic	GRIN2B	synonymous SNV	p.V749V	0.005882	4.96e-05	.	.
12	13724942	-	rs370168771	intronic	GRIN2B	.	.	0.01176	0.0026	.	.
12	13761741	A	rs1805522	exonic	GRIN2B	synonymous SNV	p.I602I	0.04118	0.065	.	.
12	13764774	A	rs1805482	exonic	GRIN2B	synonymous SNV	p.S555S	0.3529	0.2647	.	.
12	13768586	A	rs35025065	exonic	GRIN2B	synonymous SNV	p.D447D	0.02353	0.0067	.	.
12	13769603	C	rs76777620	intronic	GRIN2B	.	.	0.01176	0.0143	.	.
12	13828659	C	rs11055581	intronic	GRIN2B	.	.	0.1882	0.1577	.	.
12	14018777	C	rs7301328	exonic	GRIN2B	synonymous SNV	p.P122P	0.4294	0.4172	.	.
12	14019128	T	rs34315573	exonic	GRIN2B	synonymous SNV	p.A5A	0.02941	0.0508	.	.
13	51929304	T	rs4942995	intronic	SERPINE3	.	.	0.02941	0.0552	.	.
13	51941943	C	rs61749884	exonic	INTS6	synonymous SNV	p.S856S	0.01176	0.0213	.	.
13	51943057	A	rs45535533	intronic	INTS6	.	.	0.01765	0.0186	.	.
13	51943462	T	rs73195996	intronic	INTS6	.	.	0.02941	0.0531	.	.
13	51950136	-	rs3831047	intronic	INTS6	.	.	0.01176	0.0183	.	.
13	51956122	C	rs9526753	intronic	INTS6	.	.	0.5882	0.697	.	.
13	51956225	G	rs61749885	exonic	INTS6	synonymous SNV	p.T405T	0.01176	0.0215	.	.
13	51963595	-	rs368336972	intronic	INTS6	.	.	0.01765	0.0336	.	.
13	51963594	AAG	rs576993324	intronic	INTS6	.	.	0.005882	0.0034	.	.
14	21853853	G	rs61748933	exonic	CHD8	synonymous SNV	p.D2555D	0.02941	0.014	.	.
14	21859080	-	rs35057134	intronic	CHD8	.	.	0.3294	0.3349	.	.
14	21861631	C	rs779588873	intronic	CHD8	.	.	0.005882	0	.	.
14	21862388	A	rs199912058	intronic	CHD8	.	.	0.005882	0.0001	.	.
14	21862666	G	rs77562111	intronic	CHD8	.	.	0.005882	0.0027	.	.
14	21863396	A	rs184930403	intronic	CHD8	.	.	0.005882	.	.	.
14	21866026	C	rs61752837	exonic	CHD8	synonymous SNV	p.A1669A	0.005882	0.0238	.	.
14	21867754	C	rs375587003	intronic	CHD8	.	.	0.005882	0.0009	.	.
14	21868798	A	rs17792647	intronic	CHD8	.	.	0.01176	0.0145	.	.
14	21869708	C	rs199499304	intronic	CHD8	.	.	0.01176	0.0321	.	.
14	21871172	C	rs191258109	intronic	CHD8	.	.	0.005882	0.0002	.	.
14	21871653	T	rs8022395	exonic	CHD8	synonymous SNV	p.V1159V	0.9471	0.9093	.	.
14	21874068	C	rs7155123	intronic	CHD8	.	.	0.9294	0.8616	.	.
14	21876729	C	rs374458289	intronic	CHD8	.	.	0.005882	0.0011	.	.
14	21876762	A	rs145389674	intronic	CHD8	.	.	0.01765	0.0267	.	.
14	21876976	T	rs61752838	exonic	CHD8	synonymous SNV	p.P791P	0.005882	0.0024	.	.
14	21877015	A	rs202188781	intronic	CHD8	.	.	0.005882	0.0003	.	.
14	21877019	A	rs200436134	intronic	CHD8	.	.	0.005882	0.0003	.	.
14	21883866	C	.	intronic	CHD8	.	.	0.005882	.	.	.
14	21896192	A	rs61744173	exonic	CHD8	synonymous SNV	p.N479N	0.01765	0.0084	.	.
14	21899909	T	.	intronic	CHD8	.	.	0.005882	.	.	.
14	77491829	A	rs145752129	exonic	IRF2BPL	synonymous SNV	p.S769S	0.005882	0.0022	.	.
14	77492891	A	rs879027	exonic	IRF2BPL	synonymous SNV	p.Y415Y	0.5882	0.478	.	.
14	77494484	C	rs76980172	UTR5	IRF2BPL	.	.	0.02941	.	.	.
14	77494557	T	rs3742745	UTR5	IRF2BPL	.	.	0.005882	.	.	.
14	77494578	G	.	UTR5	IRF2BPL	.	.	0.005882	.	.	.
14	77494682	A	rs12897921	UTR5	IRF2BPL	.	.	0.5588	.	.	.
14	77494722	T	rs78010105	UTR5	IRF2BPL	.	.	0.08235	.	.	.
15	26806064	C	rs3751582	intronic	GABRB3	.	.	0.2647	0.3456	.	.
15	26812780	T	rs76812964	exonic	GABRB3	synonymous SNV	p.S176S	0.02941	0.0247	.	.
15	27017536	A	rs8179186	intronic	GABRB3	.	.	0.1471	0.2221	.	.
15	27018797	A	rs20318	exonic	GABRB3	synonymous SNV	p.P25P	0.1588	0.2983	.	.
15	27128252	G	rs74006529	intronic	GABRA5	.	.	0.005882	0.0018	.	.
15	27128254	G	rs73363996	intronic	GABRA5	.	.	0.01765	0.0206	.	.
15	27128461	T	rs140680	intronic	GABRA5	.	.	0.08824	0.1191	.	.
15	27128498	T	rs79274924	exonic	GABRA5	synonymous SNV	p.D97D	0.005882	0.0005	.	.
15	27182357	C	rs140682	exonic	GABRA5	synonymous SNV	p.V202V	0.4765	0.5927	.	.
15	27182491	C	.	intronic	GABRA5	.	.	0.005882	.	.	.
15	93485032	T	rs141271290	intronic	CHD2	.	.	0.005882	0.0133	.	.
15	93485184	T	rs372257500	exonic	CHD2	synonymous SNV	p.G275G	0.005882	.	.	.
15	93498721	C	rs144093014	exonic	CHD2	synonymous SNV	p.Y596Y	0.005882	0.006	.	.
15	93510540	G	rs201137739	intronic	CHD2	.	.	0.005882	0.0006	.	.
15	93510603	G	rs4777755	exonic	CHD2	synonymous SNV	p.E683E	0.8529	0.8419	.	.
15	93514952	T	rs189630679	intronic	CHD2	.	.	0.005882	0.0002	.	.
15	93521604	G	rs11074121	exonic	CHD2	synonymous SNV	p.Q906Q	0.8471	0.8353	.	.
15	93521651	G	rs11074122	intronic	CHD2	.	.	0.8471	0.8353	.	.
15	93523998	G	rs77401998	intronic	CHD2	.	.	0.005882	0.0105	.	.
15	93524149	T	.	intronic	CHD2	.	.	0.005882	.	.	.
15	93527619	T	rs150268140	exonic	CHD2	synonymous SNV	p.D1042D	0.01176	0.0044	.	.
15	93528716	T	.	intronic	CHD2	.	.	0.005882	.	.	.
15	93536185	G	rs144292068	exonic	CHD2	synonymous SNV	p.A1184A	0.005882	0.0006	.	.
15	93536197	T	rs2272457	exonic	CHD2	synonymous SNV	p.Y1188Y	0.2647	0.2266	.	.
15	93543907	G	rs147884853	intronic	CHD2	.	.	0.01176	0.006	.	.
15	93552330	T	rs12915582	intronic	CHD2	.	.	0.8529	0.8369	.	.
15	93552349	A	rs72647789	intronic	CHD2	.	.	0.02941	0.0259	.	.
15	93552488	T	rs34315566	exonic	CHD2	synonymous SNV	p.I1509I	0.05294	0.046	.	.
15	93555541	G	rs117430127	intronic	CHD2	.	.	0.01176	0.0082	.	.
15	93555626	A	rs138836603	exonic	CHD2	synonymous SNV	p.L1548L	0.005882	8.28e-06	.	.
15	93555717	G	rs2119010	intronic	CHD2	.	.	0.2235	0.1812	.	.
15	93563483	C	rs773497328	exonic	CHD2	synonymous SNV	p.Y1716Y	0.005882	8.25e-06	.	.
15	93567864	C	rs12906163	exonic	CHD2	synonymous SNV	p.R1806R	0.3588	0.2946	.	.
16	2103417	A	rs45517100	exonic	TSC2	synonymous SNV	p.A100A	0.005882	0.0003	.	.
16	2104475	T	rs376332051	intronic	TSC2	.	.	0.005882	2.48e-05	.	.
16	2105400	T	rs1800720	intronic	TSC2	.	.	0.09412	0.0871	.	.
16	2110805	A	rs1800742	exonic	TSC2	synonymous SNV	p.Q370Q	0.01176	0.011	.	.
16	2112651	-	rs137854304	intronic	TSC2	.	.	0.005882	0.0013	.	.
16	2112941	G	rs45517166	intronic	TSC2	.	.	0.01176	0.0026	.	.
16	2114407	T	rs34012042	exonic	TSC2	synonymous SNV	p.S526S	0.06471	0.0573	.	.
16	2115481	T	rs45477195	intronic	TSC2	.	.	0.07059	0.0712	.	.
16	2115506	T	rs45517185	intronic	TSC2	.	.	0.06471	0.0566	.	.
16	2121869	T	rs45517208	exonic	TSC2	synonymous SNV	p.P677P	0.005882	0.0033	.	.
16	2121978	G	rs186681035	intronic	TSC2	.	.	0.01176	0.0104	.	.
16	2122822	G	rs7196184	intronic	TSC2	.	.	0.02941	0.0324	.	.
16	2124416	A	rs45517242	intronic	TSC2	.	.	0.01765	0.0028	.	.
16	2125769	A	rs145738496	intronic	TSC2	.	.	0.01765	0.0114	.	.
16	2125788	T	rs13331451	intronic	TSC2	.	.	0.08824	0.1049	.	.
16	2125834	C	rs13337626	exonic	TSC2	synonymous SNV	p.F860F	0.08235	0.0725	.	.
16	2125935	T	rs201973730	intronic	TSC2	.	.	0.005882	0.0002	.	.
16	2125937	G	rs1800715	intronic	TSC2	.	.	0.1	0.1163	.	.
16	2126452	G	rs45517265	intronic	TSC2	.	.	0.01176	0.0072	.	.
16	2129045	A	rs45517277	exonic	TSC2	synonymous SNV	p.T949T	0.005882	0.0009	.	.
16	2131729	T	rs45517307	exonic	TSC2	synonymous SNV	p.A1204A	0.005882	0.0003	.	.
16	2133727	A	rs11551373	exonic	TSC2	synonymous SNV	p.P1238P	0.01176	0.0103	.	.
16	2134221	T	rs45517325	intronic	TSC2	.	.	0.005882	0.0049	.	.
16	2134982	-	rs137854239	exonic	TSC2	nonframeshift deletion	p.1441_1442del	0.01176	0.0053	.	.
16	2134994	T	rs35986575	exonic	TSC2	synonymous SNV	p.D1445D	0.01176	0.0028	.	.
16	2135073	T	rs45482793	intronic	TSC2	.	.	0.01765	0.0103	.	.
16	2136842	T	rs45517384	exonic	TSC2	synonymous SNV	p.S1586S	0.005882	0.0133	.	.
16	2137925	-	rs137854209	exonic	TSC2	nonframeshift deletion	p.1617_1623del	0.005882	0.0023	.	.
16	2138218	C	rs1800718	intronic	TSC2	.	.	0.2235	0.2067	.	.
16	2138219	T	rs45515893	intronic	TSC2	.	.	0.005882	0.0035	.	.
16	2138269	C	rs1748	exonic	TSC2	synonymous SNV	p.D1667D	0.1765	0.1883	.	.
16	2138398	T	rs13332221	intronic	TSC2	.	.	0.1176	0.1102	.	.
16	2138422	G	rs13332222	intronic	TSC2	.	.	0.1235	0.121	.	.
16	2138584	C	rs1051771	exonic	TSC2	synonymous SNV	p.S1732S	0.07647	0.0767	.	.
17	3577146	T	rs1063497	ncRNA_intronic	P2RX5-TAX1BP3	.	.	0.1412	0.125	.	.
17	3585135	G	rs368454045	ncRNA_intronic	P2RX5-TAX1BP3	.	.	0.005882	.	.	.
17	3585283	A	rs117935905	ncRNA_intronic	P2RX5-TAX1BP3	.	.	0.02353	0.0087	.	.
17	3591453	C	rs78411513	ncRNA_intronic	P2RX5-TAX1BP3	.	.	0.01176	.	.	.
17	3592740	C	rs220487	ncRNA_intronic	P2RX5-TAX1BP3	.	.	0.1588	0.1759	.	.
17	3594277	-	rs3215407	exonic	P2RX5	frameshift deletion	p.P111fs	0.6235	0.6676	.	.
17	3594965	T	rs754977980	exonic	P2RX5	frameshift insertion	p.D87fs	0.005882	7.43e-05	.	.
17	3595137	A	rs761882993	ncRNA_intronic	P2RX5-TAX1BP3	.	.	0.005882	4.14e-05	.	.
17	3599115	G	rs558854970	ncRNA_intronic	P2RX5-TAX1BP3	.	.	0.01176	0.0038	.	.
17	7749044	G	rs140362144	intronic	KDM6B	.	.	0.005882	0.0005	.	.
17	7749621	G	rs80152199	intronic	KDM6B	.	.	0.06471	0.117	.	.
17	7750083	A	rs117985215	intronic	KDM6B	.	.	0.01176	0.0225	.	.
17	7750262	G	rs146637535	exonic	KDM6B	synonymous SNV	p.P279P	0.005882	0.0013	.	.
17	7750357	C	rs56880362	intronic	KDM6B	.	.	0.02353	0.0482	.	.
17	7750847	C	rs2270517	intronic	KDM6B	.	.	0.2294	0.3594	.	.
17	7751388	A	rs3744247	exonic	KDM6B	synonymous SNV	p.P594P	0.07647	0.0952	.	.
17	7751751	T	rs3744248	exonic	KDM6B	synonymous SNV	p.H715H	0.05882	0.0941	.	.
17	7752258	A	rs779781827	exonic	KDM6B	synonymous SNV	p.A884A	0.005882	0.0005	.	.
17	7752900	C	rs748469270	exonic	KDM6B	synonymous SNV	p.G1098G	0.005882	2.62e-05	.	.
17	7754296	-	rs146364592	intronic	KDM6B	.	.	0.07647	0.1134	.	.
17	7754460	A	rs3736306	exonic	KDM6B	synonymous SNV	p.I1265I	0.01176	0.023	.	.
17	7755980	T	rs140381590	intronic	KDM6B	.	.	0.01176	0.0273	.	.
17	29483108	T	rs17881168	exonic	NF1	synonymous SNV	p.S56S	0.03529	0.0119	.	.
17	29486152	A	rs2952976	intronic	NF1	.	.	0.6471	0.623	.	.
17	29490200	G	.	intronic	NF1	.	.	0.005882	.	.	.
17	29508699	C	rs182325576	intronic	NF1	.	.	0.005882	0.0021	.	.
17	29508775	A	rs1801052	exonic	NF1	synonymous SNV	p.L234L	0.6471	0.6228	.	.
17	29509641	A	rs138840528	exonic	NF1	synonymous SNV	p.Q282Q	0.01765	0.0061	.	.
17	29527406	-	.	intronic	NF1	.	.	0.005882	.	.	.
17	29545987	T	rs112806382	intronic	NF1	.	.	0.6471	0.6585	.	.
17	29546175	C	rs2905880	intronic	NF1	.	.	0.6471	0.634	.	.
17	29552064	C	.	intronic	NF1	.	.	0.005882	.	.	.
17	29553485	A	rs2285892	exonic	NF1	synonymous SNV	p.P678P	0.3588	0.3827	.	.
17	29554205	T	rs141082540	intronic	NF1	.	.	0.005882	0.0042	.	.
17	29556837	C	rs17880825	intronic	NF1	.	.	0.02353	0.0176	.	.
17	29559871	T	rs147955381	exonic	NF1	synonymous SNV	p.N1156N	0.005882	0.0007	.	.
17	29559932	A	rs2066736	intronic	NF1	.	.	0.3588	0.3676	.	.
17	29560159	A	rs145126193	exonic	NF1	synonymous SNV	p.V1212V	0.005882	0.0001	.	.
17	29562893	C	rs370179525	intronic	NF1	.	.	0.01176	0.0004	.	.
17	29563079	G	rs760137326	intronic	NF1	.	.	0.005882	0.0305	.	.
17	29587341	C	rs17881285	intronic	NF1	.	.	0.05294	0.053	.	.
17	29632664	C	rs16972176	intronic	EVI2B,NF1	.	.	0.005882	0.0033	.	.
17	29653237	A	rs17887014	exonic	NF1	synonymous SNV	p.K1724K	0.01176	0.0034	.	.
17	29654876	A	rs2285894	intronic	NF1	.	.	0.5706	0.5364	.	.
17	29664354	A	rs370220255	intronic	NF1	.	.	0.005882	0.0003	.	.
17	29664645	A	rs17883614	intronic	NF1	.	.	0.02353	0.0534	.	.
17	29670190	G	rs7405740	intronic	NF1	.	.	0.9235	0.9069	.	.
17	29677163	G	rs768496641	intronic	NF1	.	.	0.005882	8.24e-06	.	.
17	29677357	G	rs17881641	intronic	NF1	.	.	0.005882	0.003	.	.
17	29679246	A	rs964288	intronic	NF1	.	.	0.5824	0.5334	.	.
17	29683632	G	.	intronic	NF1	.	.	0.005882	.	.	.
17	29683646	A	rs199641099	intronic	NF1	.	.	0.005882	0.0071	.	.
17	29685660	A	rs55747230	intronic	NF1	.	.	0.02941	0.0126	.	.
17	29685689	T	rs114915525	intronic	NF1	.	.	0.005882	0.002	.	.
17	29686024	A	rs2285895	exonic	NF1	synonymous SNV	p.P2696P	0.005882	0.0017	.	.
17	29709035	G	.	intergenic	NF1,RAB11FIP4	.	.	0.005882	.	.	.
18	19345704	C	rs3017047	intronic	MIB1	.	.	0.01176	0.0109	.	.
18	19345932	T	rs3017048	intronic	MIB1	.	.	0.01176	0.0109	.	.
18	19348555	C	rs72886651	intronic	MIB1	.	.	0.005882	0.0036	.	.
18	19383993	G	rs12605999	intronic	MIB1	.	.	0.01176	0.0194	.	.
18	19408950	T	rs9989532	ncRNA_exonic	MIR133A1HG	.	.	0.9647	0.9617	.	.
18	19427096	G	rs11877131	intronic	MIB1	.	.	0.09412	0.0857	.	.
18	19444661	C	rs76056004	UTR3	MIB1	.	.	0.09412	0.075	.	.
18	44559578	A	rs149717505	exonic	TCEB3B	synonymous SNV	p.S686S	0.005882	0.0007	.	.
18	44561795	T	rs2571026	UTR5	TCEB3B	.	.	0.5353	.	.	.
18	44562030	A	rs2576049	intronic	KATNAL2	.	.	0.01765	.	.	.
18	44580762	A	rs144819676	intronic	KATNAL2	.	.	0.005882	0.0034	.	.
18	44584675	A	rs144860304	exonic	KATNAL2	synonymous SNV	p.A62A	0.005882	0.0014	.	.
18	44584734	T	rs112463898	intronic	KATNAL2	.	.	0.005882	0.0082	.	.
18	44589342	A	.	splicing	KATNAL2	.	.	0.005882	.	.	23.6
18	44589450	T	rs80196369	intronic	KATNAL2	.	.	0.005882	0.0142	.	.
18	44589744	C	.	intronic	KATNAL2	.	.	0.005882	.	.	.
18	44595647	T	rs56297904	exonic	KATNAL2	synonymous SNV	p.G222G	0.01176	0.0108	.	.
18	44595809	T	rs2289036	intronic	KATNAL2	.	.	0.5412	0.553	.	.
18	44601611	G	rs3816125	intronic	KATNAL2	.	.	0.3941	0.417	.	.
18	44626630	G	rs2289130	exonic	KATNAL2	synonymous SNV	p.T388T	0.07059	0.0818	.	.
18	44627200	T	rs117014566	intronic	KATNAL2	.	.	0.005882	0.0015	.	.
19	9449149	G	rs8110197	intronic	ZNF559,ZNF559-ZNF177	.	.	0.5235	0.5874	.	.
19	9449337	A	rs8110584	intronic	ZNF559,ZNF559-ZNF177	.	.	0.5294	.	.	.
19	9450029	C	rs16979618	intronic	ZNF559,ZNF559-ZNF177	.	.	0.02353	0.0218	.	.
19	9451722	T	rs78740264	intronic	ZNF559,ZNF559-ZNF177	.	.	0.005882	.	.	.
19	9452868	A	rs16979666	exonic	ZNF559	synonymous SNV	p.G311G	0.02353	0.021	.	.
19	39221716	-	rs141208726	intronic	CAPN12	.	.	0.1941	0.3155	.	.
19	39224413	G	rs4801861	exonic	CAPN12	synonymous SNV	p.F629F	0.8059	0.7654	.	.
19	39224858	T	rs377079795	intronic	CAPN12	.	.	0.005882	0.0002	.	.
19	39224902	A	rs35807146	intronic	CAPN12	.	.	0.06471	.	.	.
19	39224934	T	rs62120072	intronic	CAPN12	.	.	0.06471	0.0632	.	.
19	39225046	A	rs45599933	intronic	CAPN12	.	.	0.05882	0.0629	.	.
19	39225079	T	rs117513237	intronic	CAPN12	.	.	0.02941	0.0138	.	.
19	39226223	A	rs114233772	intronic	CAPN12	.	.	0.005882	0.0074	.	.
19	39226249	A	rs117242020	intronic	CAPN12	.	.	0.01176	.	.	.
19	39228868	CA	rs34488364	intronic	CAPN12	.	.	0.7824	0.7243	.	.
19	39229316	G	rs12983550	intronic	CAPN12	.	.	0.06471	0.064	.	.
19	39230748	G	rs34911882	exonic	CAPN12	synonymous SNV	p.L224L	0.06471	0.0659	.	.
19	39233146	G	rs936524	exonic	CAPN12	synonymous SNV	p.A110A	0.7882	0.7278	.	.
19	39234538	CCCAGAG	rs772210026	intronic	CAPN12	.	.	0.005882	0.0002	.	.
19	51850304	A	rs144640661	exonic	ETFB	synonymous SNV	p.F240F	0.005882	0.0076	.	.
19	51857614	G	rs141529162	exonic	ETFB	frameshift insertion	p.P93fs	0.05294	0.0337	.	.
19	51869456	A	rs370777932	intronic	ETFB	.	.	0.005882	.	.	.
19	51869638	A	rs111454736	UTR5	ETFB	.	.	0.02353	.	.	.
20	25434059	T	rs16987767	UTR3	NINL	.	.	0.04706	0.0504	.	.
20	25436283	G	rs2235607	intronic	NINL	.	.	0.1647	0.1682	.	.
20	25436301	C	rs73333584	intronic	NINL	.	.	0.005882	0.0046	.	.
20	25436466	T	rs12481409	intronic	NINL	.	.	0.1294	0.1736	.	.
20	25442989	GGGAGCC	rs3036810	intronic	NINL	.	.	0.2471	0.3249	.	.
20	25443076	G	.	exonic	NINL	synonymous SNV	p.V1175V	0.005882	.	.	.
20	25448153	T	rs56795563	intronic	NINL	.	.	0.005882	.	.	.
20	25456888	G	rs437635	exonic	NINL	synonymous SNV	p.S1013S	0.4118	0.466	.	.
20	25459660	C	rs148734140	exonic	NINL	synonymous SNV	p.T700T	0.005882	0.0018	.	.
20	25459764	G	rs11905437	exonic	NINL	synonymous SNV	p.R666R	0.1118	0.0989	.	.
20	25469844	G	rs2072977	intronic	NINL	.	.	0.1647	0.1684	.	.
20	25469969	T	rs181531254	intronic	NINL	.	.	0.005882	0.0051	.	.
20	25472059	T	rs45529236	exonic	NINL	synonymous SNV	p.A471A	0.02353	0.0069	.	.
20	25477427	T	rs143652872	exonic	NINL	synonymous SNV	p.E394E	0.01176	0.0113	.	.
20	25481693	T	rs200872736	intronic	NINL	.	.	0.005882	0.0006	.	.
20	25484705	A	rs544525213	exonic	NINL	synonymous SNV	p.D248D	0.005882	4.3e-05	.	.
20	25493446	T	rs111851591	intronic	NINL	.	.	0.005882	0.0069	.	.
20	25507012	-	rs10536286	intronic	NINL	.	.	0.05294	0.0485	.	.
20	25507019	A	rs11087523	intronic	NINL	.	.	0.05294	0.0466	.	.
20	25507268	C	rs141651341	intronic	NINL	.	.	0.01176	0.0051	.	.
20	49507924	T	rs142825371	UTR3	ADNP	.	.	0.005882	0.0131	.	.
20	49507972	A	rs142247083	exonic	ADNP	synonymous SNV	p.A1093A	0.005882	0.0009	.	.
20	49508320	C	rs144684998	exonic	ADNP	synonymous SNV	p.G977G	0.005882	0.0004	.	.
20	49508683	A	rs1062651	exonic	ADNP	synonymous SNV	p.V856V	0.01176	0.0423	.	.
20	49508776	A	rs148502910	exonic	ADNP	synonymous SNV	p.G825G	0.005882	0.005	.	.
20	49509175	T	rs6096168	exonic	ADNP	synonymous SNV	p.K692K	0.01176	0.0226	.	.
20	49509184	A	rs17790938	exonic	ADNP	synonymous SNV	p.G689G	0.08235	0.0823	.	.
20	49518583	A	rs755893677	exonic	ADNP	synonymous SNV	p.L58L	0.005882	1.65e-05	.	.
20	49520385	G	.	intronic	ADNP	.	.	0.005882	.	.	.
21	38850470	G	rs140466090	intronic	DYRK1A	.	.	0.005882	0.0034	.	.
21	38850640	A	rs928763	intronic	DYRK1A	.	.	0.8412	0.8649	.	.
21	38858938	A	rs55650427	intronic	DYRK1A	.	.	0.2471	0.2337	.	.
21	38862643	A	rs138086853	exonic	DYRK1A	synonymous SNV	p.A277A	0.005882	0.0005	.	.
21	38862794	G	.	intronic	DYRK1A	.	.	0.005882	.	.	.
21	38865507	G	rs2835772	intronic	DYRK1A	.	.	0.2824	0.31	.	.
21	38877544	G	rs188224885	intronic	DYRK1A	.	.	0.005882	0.0024	.	.
21	41414267	T	rs532903018	intronic	DSCAM	.	.	0.005882	2.69e-05	.	.
21	41414279	C	rs148999611	intronic	DSCAM	.	.	0.005882	0.0005	.	.
21	41414590	C	rs200764944	exonic	DSCAM	synonymous SNV	p.R1798R	0.005882	0.0026	.	.
21	41415963	A	rs776908213	intronic	DSCAM	.	.	0.005882	8.35e-06	.	.
21	41416066	T	rs16999204	exonic	DSCAM	synonymous SNV	p.R1774R	0.04706	0.0477	.	.
21	41416108	C	rs201433234	exonic	DSCAM	synonymous SNV	p.S1760S	0.01176	0.0068	.	.
21	41427615	G	rs76885144	intronic	DSCAM	.	.	0.005882	0.0068	.	.
21	41434841	C	rs2837409	intronic	DSCAM	.	.	0.2412	0.2931	.	.
21	41446936	A	rs7275294	intronic	DSCAM	.	.	0.04706	0.04	.	.
21	41447058	C	rs7275460	exonic	DSCAM	synonymous SNV	p.T1598T	0.04706	0.0379	.	.
21	41450573	T	rs2297259	intronic	DSCAM	.	.	0.08235	0.109	.	.
21	41450636	A	rs201376842	exonic	DSCAM	synonymous SNV	p.F1563F	0.005882	4.16e-05	.	.
21	41452029	T	rs73221371	intronic	DSCAM	.	.	0.005882	0.0027	.	.
21	41452034	T	rs2837424	intronic	DSCAM	.	.	0.1824	0.179	.	.
21	41455854	A	rs2297263	exonic	DSCAM	synonymous SNV	p.N1404N	0.05294	0.0471	.	.
21	41457502	G	rs41462546	intronic	DSCAM	.	.	0.01176	0.0156	.	.
21	41465664	A	rs62237594	exonic	DSCAM	synonymous SNV	p.V1278V	0.02353	0.0184	.	.
21	41465748	A	rs41445251	exonic	DSCAM	synonymous SNV	p.N1250N	0.005882	0.0054	.	.
21	41539259	A	rs74862130	intronic	DSCAM	.	.	0.01176	0.0381	.	.
21	41539263	G	rs73362176	intronic	DSCAM	.	.	0.005882	0.019	.	.
21	41559182	A	rs2297267	exonic	DSCAM	synonymous SNV	p.P885P	0.03529	0.0292	.	.
21	41559210	T	rs368137392	intronic	DSCAM	.	.	0.005882	3.43e-05	.	.
21	41559804	C	rs190516818	intronic	DSCAM	.	.	0.005882	0.0004	.	.
21	41648220	C	rs74381926	intronic	DSCAM	.	.	0.01765	0.0057	.	.
21	41683969	G	rs16999660	intronic	DSCAM	.	.	0.005882	0.0063	.	.
21	41684090	T	rs34336407	exonic	DSCAM	synonymous SNV	p.S660S	0.05882	0.0759	.	.
21	41710065	C	rs76195942	exonic	DSCAM	synonymous SNV	p.Q582Q	0.005882	0.0019	.	.
21	41710083	A	rs139863593	exonic	DSCAM	synonymous SNV	p.N576N	0.01176	0.0035	.	.
21	41711016	T	rs3215894	intronic	DSCAM	.	.	0.01176	0.0409	.	.
21	41725579	A	rs41367350	exonic	DSCAM	synonymous SNV	p.L249L	0.02353	0.0163	.	.
21	41741016	G	rs2837585	intronic	DSCAM	.	.	0.02353	0.0371	.	.
21	42064785	T	rs79669041	exonic	DSCAM	synonymous SNV	p.A153A	0.01176	0.0085	.	.
21	42064833	C	rs375720021	exonic	DSCAM	synonymous SNV	p.R137R	0.005882	0.0002	.	.
21	42218601	T	rs748752340	UTR5	DSCAM	.	.	0.005882	5.31e-05	.	.
21	47904792	-	rs534623367	intronic	DIP2A	.	.	0.01176	0.0005	.	.
21	47910523	G	rs7279002	exonic	DIP2A	synonymous SNV	p.P58P	0.3118	0.3766	.	.
21	47910659	G	rs9976530	intronic	DIP2A	.	.	0.4412	0.3944	.	.
21	47910668	T	rs80349069	intronic	DIP2A	.	.	0.005882	0.0006	.	.
21	47917048	-	rs11315869	intronic	DIP2A	.	.	0.8765	0.8051	.	.
21	47918652	A	rs763189134	exonic	DIP2A	synonymous SNV	p.P187P	0.005882	4.98e-05	.	.
21	47918794	C	rs376953348	intronic	DIP2A	.	.	0.005882	0.0001	.	.
21	47954545	T	rs374691753	exonic	DIP2A	synonymous SNV	p.H486H	0.005882	4.2e-05	.	.
21	47957332	A	rs2070432	intronic	DIP2A	.	.	0.3647	0.2989	.	.
21	47961634	C	rs2070434	intronic	DIP2A	.	.	0.2882	0.2975	.	.
21	47961711	A	rs2070435	exonic	DIP2A	synonymous SNV	p.L650L	0.3882	0.34	.	.
21	47965205	T	rs150180949	intronic	DIP2A	.	.	0.01176	0.0095	.	.
21	47965766	G	rs144135274	intronic	DIP2A	.	.	0.005882	0.001	.	.
21	47965942	T	rs193216059	UTR3	DIP2A	.	.	0.005882	0.0015	.	.
21	47966791	A	rs73152864	intronic	DIP2A	.	.	0.02353	0.0112	.	.
21	47966810	C	rs2839318	intronic	DIP2A	.	.	0.2059	0.189	.	.
21	47966977	T	rs16979358	UTR3	DIP2A	.	.	0.1059	0.1359	.	.
21	47969653	T	rs57388012	intronic	DIP2A	.	.	0.005882	0.0116	.	.
21	47969793	T	rs17302700	exonic	DIP2A	synonymous SNV	p.L874L	0.06471	0.0629	.	.
21	47970581	A	rs2255397	exonic	DIP2A	synonymous SNV	p.T917T	0.2176	0.2238	.	.
21	47970696	G	rs2839319	intronic	DIP2A	.	.	0.01176	0.0594	.	.
21	47971539	A	rs2255526	intronic	DIP2A	.	.	0.7353	0.7247	.	.
21	47971839	A	rs200257829	intronic	DIP2A	.	.	0.005882	0.0008	.	.
21	47974055	G	rs16979371	intronic	DIP2A	.	.	0.005882	0.0167	.	.
21	47974456	A	rs540894130	intronic	DIP2A	.	.	0.005882	5.82e-05	.	.
21	47974582	G	rs1107065	exonic	DIP2A	synonymous SNV	p.T1079T	0.3941	0.4442	.	.
21	47974855	T	rs780892394	intronic	DIP2A	.	.	0.005882	5.18e-05	.	.
21	47980570	G	rs2070429	intronic	DIP2A	.	.	0.7059	.	.	.
21	47980760	G	rs2839324	intronic	DIP2A	.	.	0.1529	.	.	.
21	47983806	G	rs201790767	exonic	DIP2A	synonymous SNV	p.T1371T	0.005882	0.0105	.	.
21	47985655	T	rs2248636	exonic	DIP2A	synonymous SNV	p.T1394T	0.07647	0.0931	.	.
21	47985694	T	rs16979409	exonic	DIP2A	synonymous SNV	p.A1407A	0.005882	0.0126	.	.
21	47986633	A	rs3819044	intronic	DIP2A	.	.	0.9	0.9056	.	.
21	47987412	A	rs146953731	exonic	DIP2A	synonymous SNV	p.V1527V	0.02353	0.0097	.	.
21	47987547	T	rs8127941	UTR3	DIP2A	.	.	0.1529	0.156	.	.
22	40574170	A	rs6001827	intronic	TNRC6B	.	.	0.6	0.6363	.	.
22	40641963	A	rs145191448	intronic	TNRC6B	.	.	0.01765	.	.	.
22	40641980	A	rs3752513	intronic	TNRC6B	.	.	0.4	0.3396	.	.
22	40662751	A	rs373711092	exonic	TNRC6B	synonymous SNV	p.S839S	0.005882	3.34e-05	.	.
22	40666241	T	rs200825621	exonic	TNRC6B	synonymous SNV	p.G974G	0.005882	0.0015	.	.
22	40673999	T	rs2413621	intronic	TNRC6B	.	.	0.7118	0.7184	.	.
22	40681788	T	rs6001862	intronic	TNRC6B	.	.	0.3176	0.3727	.	.
22	40696881	A	rs111897485	intronic	TNRC6B	.	.	0.005882	0.0089	.	.
22	40696884	T	rs376354581	intronic	TNRC6B	.	.	0.005882	0.0011	.	.
22	40697377	G	rs5995843	intronic	TNRC6B	.	.	0.3176	0.3916	.	.
22	40708679	C	rs2072858	intronic	TNRC6B	.	.	0.3235	0.3807	.	.
22	51113502	A	rs368658976	exonic	SHANK3	synonymous SNV	p.A30A	0.005882	0.0003	.	.
22	51113661	T	rs530240325	exonic	SHANK3	synonymous SNV	p.T83T	0.01176	0.005	.	.
22	51117137	A	rs9616914	intronic	SHANK3	.	.	0.5294	0.3574	.	.
22	51117364	C	rs373824758	intronic	SHANK3	.	.	0.005882	0.0001	.	.
22	51121760	T	rs9628236	intronic	SHANK3	.	.	0.005882	0.0032	.	.
22	51121773	T	rs201282170	exonic	SHANK3	synonymous SNV	p.S297S	0.01176	0.0034	.	.
22	51122946	T	rs116756427	intronic	SHANK3	.	.	0.005882	.	.	.
22	51123025	A	rs371238756	exonic	SHANK3	nonsynonymous SNV	p.A326T	0.005882	3.36e-05	.	.
22	51133518	A	rs13055562	intronic	SHANK3	.	.	0.6235	0.5885	.	.
22	51133524	T	rs76224556	intronic	SHANK3	.	.	0.005882	0.0205	.	.
22	51137094	A	rs9616942	intronic	SHANK3	.	.	0.08824	0.1397	.	.
22	51137249	C	rs1557620	intronic	SHANK3	.	.	0.8471	0.8039	.	.
22	51137253	G	rs11704325	intronic	SHANK3	.	.	0.005882	0.0034	.	.
22	51142381	A	rs12483981	intronic	SHANK3	.	.	0.2471	0.2503	.	.
22	51142692	A	rs74975830	intronic	SHANK3	.	.	0.005882	0.0108	.	.
22	51143285	C	.	exonic	SHANK3	nonsynonymous SNV	p.I617L	0.005882	.	.	.
22	51143309	C	rs8141844	intronic	SHANK3	.	.	0.03529	0.0514	.	.
22	51143351	T	rs147115189	intronic	SHANK3	.	.	0.005882	0.0032	.	.
22	51144513	G	rs61731160	exonic	SHANK3	synonymous SNV	p.P667P	0.01765	0.0096	.	.
22	51149992	T	rs116503692	intronic	SHANK3	.	.	0.005882	.	.	.
22	51153371	A	rs61729471	exonic	SHANK3	nonsynonymous SNV	p.A707T	0.03529	0.0645	.	.
22	51153509	A	rs148315568	intronic	SHANK3	.	.	0.005882	0.0024	.	.
22	51154049	C	rs763213714	intronic	SHANK3	.	.	0.005882	5.1e-05	.	.
22	51154141	A	rs117066889	exonic	SHANK3	synonymous SNV	p.P756P	0.005882	0.0062	.	.
22	51159624	T	rs200077311	exonic	SHANK3	synonymous SNV	p.S1107S	0.01176	0.0046	.	.
22	51159798	A	rs145196448	exonic	SHANK3	synonymous SNV	p.K1165K	0.005882	0.0073	.	.
22	51160140	T	rs201793890	exonic	SHANK3	synonymous SNV	p.S1279S	0.005882	0.0026	.	.
22	51169491	T	rs557669600	exonic	SHANK3	synonymous SNV	p.P1635P	0.01176	0.0107	.	.
X	31152354	T	rs745473007	intronic	DMD	.	.	0.01176	1.81e-05	.	.
X	31165350	C	rs72466537	intronic	DMD	.	.	0.005882	0.0073	.	.
X	31165400	A	rs1800281	exonic	DMD	synonymous SNV	p.L516L	0.01765	0.0047	.	.
X	31191589	T	rs2404496	intronic	DMD	.	.	0.8941	.	.	.
X	31196942	A	rs41303187	intronic	DMD	.	.	0.005882	0.0021	.	.
X	31224684	G	rs2293668	intronic	DMD	.	.	0.8765	0.8836	.	.
X	31241107	C	.	intronic	DMD	.	.	0.01176	.	.	.
X	31497197	G	rs72466570	exonic	DMD	synonymous SNV	p.T128T	0.005882	0.0015	.	.
X	31676096	A	rs2270672	intronic	DMD	.	.	0.3706	0.3398	.	.
X	31697636	G	rs1801188	exonic	DMD	synonymous SNV	p.N116N	0.1529	0.1713	.	.
X	31792260	C	rs780283825	exonic	DMD	synonymous SNV	p.E1112E	0.005882	3.44e-05	.	.
X	31792345	A	rs72466586	intronic	DMD	.	.	0.01765	0.012	.	.
X	31986430	A	rs3761604	intronic	DMD	.	.	0.2471	0.3293	.	.
X	31986669	T	rs67729860	intronic	DMD	.	.	0.005882	0.0011	.	.
X	32305619	T	rs3788896	intronic	DMD	.	.	0.03529	0.1184	.	.
X	32364030	T	rs72468623	intronic	DMD	.	.	0.01176	0.0174	.	.
X	32366476	C	rs372608114	intronic	DMD	.	.	0.01176	6.93e-05	.	.
X	32383095	A	rs372345571	intronic	DMD	.	.	0.01176	0.0003	.	.
X	32383284	A	rs61733574	exonic	DMD	synonymous SNV	p.V285V	0.005882	0.0076	.	.
X	32404616	T	rs72468639	intronic	DMD	.	.	0.005882	0.0227	.	.
X	32408149	T	rs72468644	intronic	DMD	.	.	0.005882	0.002	.	.
X	32408311	C	rs41303181	intronic	DMD	.	.	0.1176	0.0623	.	.
X	32486756	T	rs1800268	exonic	DMD	synonymous SNV	p.S999S	0.01765	0.0127	.	.
X	32503227	C	rs1028360	intronic	DMD	.	.	0.005882	0.0091	.	.
X	32563263	G	rs228373	intronic	DMD	.	.	0.2412	0.3203	.	.
X	32563488	C	rs115571	intronic	DMD	.	.	0.6118	0.7207	.	.
X	32583942	A	rs1800267	exonic	DMD	synonymous SNV	p.L615L	0.005882	0.0114	.	.
X	32591811	G	rs5927082	intronic	DMD	.	.	0.1647	0.1004	.	.
X	32591931	C	rs5927083	exonic	DMD	synonymous SNV	p.R537R	0.1647	0.1165	.	.
X	32659676	-	rs772637416	intronic	DMD	.	.	0.005882	3.11e-05	.	.
X	32662223	C	rs41303189	intronic	DMD	.	.	0.005882	0.0086	.	.
X	32715937	-	rs72470512	intronic	DMD	.	.	0.005882	0.0212	.	.
X	32716110	T	rs1800265	exonic	DMD	synonymous SNV	p.T271T	0.01765	0.0866	.	.
X	32716132	T	rs72470514	intronic	DMD	.	.	0.04118	0.0214	.	.
X	32716133	C	rs72470515	intronic	DMD	.	.	0.04118	0.0212	.	.
X	32841370	G	rs72470529	intronic	DMD	.	.	0.005882	0.003	.	.
X	32867810	A	rs72470531	intronic	DMD	.	.	0.01176	0.0069	.	.
X	32867945	A	rs3834997	intronic	DMD	.	.	0.1588	0.0963	.	.
X	70368097	T	rs368578220	intronic	NLGN3	.	.	0.01176	0.0008	.	.
X	70368772	A	rs763607264	intronic	NLGN3	.	.	0.005882	0.0002	.	.
X	70375023	A	rs185402974	intronic	NLGN3	.	.	0.03529	0.011	.	.
X	70375080	C	rs144247281	exonic	NLGN3	synonymous SNV	p.G158G	0.005882	0.0009	.	.
X	70386825	G	rs2233442	intronic	NLGN3	.	.	0.005882	0.013	.	.
X	70389650	T	rs5981083	exonic	NLGN3	synonymous SNV	p.A710A	0.005882	0.0049	.	.
X	147003404	G	rs80358323	intronic	FMR1	.	.	0.02353	0.0063	.	.
X	147003545	G	rs141796490	intronic	FMR1	.	.	0.005882	0.0037	.	.
X	147010320	A	rs25707	exonic	FMR1	synonymous SNV	p.R138R	0.1059	0.0868	.	.
X	147014145	T	rs150724379	intronic	FMR1	.	.	0.04706	0.0301	.	.
X	147018146	T	rs25714	intronic	FMR1	.	.	0.1529	0.1639	.	.
X	153295874	T	.	exonic	MECP2	nonsynonymous SNV	p.P481T	0.005882	.	D	22.8
14	21863188	T	rs755975357	exonic	CHD8	nonsynonymous SNV	p.R1758H	0.005882	.	D	34
4	114279628	C	rs36210417	exonic	ANK2	nonsynonymous SNV	p.I3285T	0.005882	0.0082	D	25
10	114925406	A	rs77673441	exonic	TCF7L2	nonsynonymous SNV	p.P472H	0.005882	0.0025	D	33
3	9517375	T	rs201582360	exonic	SETD5	nonsynonymous SNV	p.S1310L	0.005882	0.0008	D	32
7	104753553	T	rs145540034	exonic	KMT2E	nonsynonymous SNV	p.P1784S	0.005882	0.0019	D	24.8
14	21897467	A	rs192989929	exonic	CHD8	nonsynonymous SNV	p.L291F	0.005882	0.0009	D	26.3
1	155307458	T	rs765245236	exonic	ASH1L	nonsynonymous SNV	p.R2963Q	0.005882	1.65e-05	D	35
7	100491451	C	rs17885778	exonic	ACHE	nonsynonymous SNV	p.P135A	0.005882	0.0011	D	24.1
3	9517561	T	rs62246321	exonic	SETD5	nonsynonymous SNV	p.T1372I	0.005882	0.0011	D	23.4
4	114284542	A	rs374991526	exonic	ANK2	nonsynonymous SNV	p.R1517Q	0.005882	2.48e-05	D	34
6	43112281	T	rs754421182	exonic	PTK7	nonsynonymous SNV	p.R652C	0.005882	1.65e-05	D	34
X	32717364	C	rs145668843	exonic	DMD	nonsynonymous SNV	p.I224M	0.005882	0.0002	D	17.67
X	153296697	A	rs61749711	exonic	MECP2	synonymous SNV	p.S206S	0.005882	0.0022	D	4.854
2	25468174	C	rs149738328	exonic	DNMT3A	nonsynonymous SNV	p.N312S	0.005882	0.0003	D	17.25
7	151868413	A	rs149118569	exonic	KMT2C	nonsynonymous SNV	p.G3130V	0.005882	0.0002	D	25.8
7	151902197	G	rs138119145	exonic	KMT2C	nonsynonymous SNV	p.D1319H	0.005882	0.0085	D	29.7
4	114279674	A	rs34270799	exonic	ANK2	nonsynonymous SNV	p.S3300R	0.01765	0.0188	D	18.63
7	104746115	G	rs145944822	exonic	KMT2E	nonsynonymous SNV	p.E809G	0.005882	2.5e-05	D	23.9
5	170336717	A	rs144195437	exonic	RANBP17	nonsynonymous SNV	p.R181H	0.005882	0.0009	D	33
7	104747899	T	rs117986340	exonic	KMT2E	nonsynonymous SNV	p.G999C	0.08235	0.0377	D	27
17	3591933	T	rs151100959	exonic	P2RX5	nonsynonymous SNV	p.G268R	0.005882	0.007	D	34
3	9512345	G	rs138685269	exonic	SETD5	nonsynonymous SNV	p.A976G	0.005882	0.0008	D	23
16	2120559	A	rs45517203	exonic	TSC2	nonsynonymous SNV	p.A607T	0.005882	0.0007	D	25.1
7	100282480	A	.	exonic	GIGYF1	nonsynonymous SNV	p.S443F	0.005882	.	D	20.1
1	155408644	A	rs138474502	exonic	ASH1L	nonsynonymous SNV	p.P1768S	0.005882	0.0007	D	18.14
4	85594116	A	rs149067356	exonic	WDFY3	nonsynonymous SNV	p.R3496C	0.005882	0.0004	D	34
4	114277327	G	.	exonic	ANK2	nonsynonymous SNV	p.E2518G	0.005882	.	D	29.6
10	114925675	C	rs147841431	exonic	TCF7L2	nonsynonymous SNV	p.S562P	0.005882	0.0037	T	2.941
7	151860230	C	rs142835638	exonic	KMT2C	nonsynonymous SNV	p.Q3478E	0.005882	0.0045	D	22.4
16	2129638	C	.	exonic	TSC2	nonsynonymous SNV	p.R1078P	0.005882	.	D	24.8
11	70336479	T	rs117843717	exonic	SHANK2	nonsynonymous SNV	p.R230H	0.005882	0.0048	T	33
4	85717696	G	rs151088392	exonic	WDFY3	nonsynonymous SNV	p.D1049H	0.005882	0.0003	T	28.7
4	85598475	T	rs369567418	exonic	WDFY3	nonsynonymous SNV	p.R3445H	0.005882	1.66e-05	T	34
1	155313143	T	.	exonic	ASH1L	nonsynonymous SNV	p.G2752E	0.005882	.	T	29.5
6	43111342	C	rs9472017	exonic	PTK7	nonsynonymous SNV	p.E615D	0.01765	0.0126	T	26.5
7	117351826	A	rs150547726	exonic	CTTNBP2	nonsynonymous SNV	p.P1586L	0.01176	0.0055	T	28.2
16	2103392	T	rs137853994	exonic	TSC2	nonsynonymous SNV	p.E92V	0.005882	0.0019	T	25.9
16	2110795	A	rs1800725	exonic	TSC2	nonsynonymous SNV	p.R367Q	0.01765	0.0136	T	23.8
16	2112989	A	rs137854154	exonic	TSC2	nonsynonymous SNV	p.A460T	0.005882	0.0024	D	18.97
19	39226155	C	.	exonic	CAPN12	nonsynonymous SNV	p.L538R	0.005882	.	D	25.7
15	93567716	C	rs201950393	exonic	CHD2	nonsynonymous SNV	p.Q1756H	0.005882	0.0002	D	22.8
7	100285473	T	rs139996819	exonic	GIGYF1	nonsynonymous SNV	p.A67T	0.005882	0.0012	T	23.7
X	32613890	G	.	exonic	DMD	nonsynonymous SNV	p.L521S	0.01176	.	T	28.1
4	85623617	A	rs749089254	exonic	WDFY3	nonsynonymous SNV	p.R2829C	0.005882	8.38e-06	T	35
6	43109528	T	.	exonic	PTK7	nonsynonymous SNV	p.R451C	0.005882	.	T	34
4	85675001	A	rs202056534	exonic	WDFY3	nonsynonymous SNV	p.W1863L	0.005882	0.0001	T	28.1
16	2110710	A	rs559727962	exonic	TSC2	nonsynonymous SNV	p.V339I	0.005882	.	T	25
11	119216294	C	rs140629667	exonic	MFRP	nonsynonymous SNV	p.N159K	0.005882	0.0001	T	27.6
22	40662481	C	rs200598254	exonic	TNRC6B	nonsynonymous SNV	p.W749C	0.005882	0.0001	T	23.3
21	47929238	T	rs200877060	exonic	DIP2A	nonsynonymous SNV	p.R242C	0.005882	0.0004	T	34
4	114262881	A	rs34065266	exonic	ANK2	nonsynonymous SNV	p.V1311I	0.005882	4.12e-05	T	26.4
4	114177036	T	rs186264035	exonic	ANK2	nonsynonymous SNV	p.R379L	0.005882	8.24e-05	T	35
2	32289189	A	rs372005558	exonic	SPAST	nonsynonymous SNV	p.P97T	0.01176	0.0006	T	10.16
2	149241329	T	rs188449443	intronic	MBD5	.	.	0.01176	0.0028	T	12.13
11	4566916	T	rs201510674	exonic	OR52M1	nonsynonymous SNV	p.R166C	0.005882	0.0007	T	24.9
1	155448415	G	rs13373934	exonic	ASH1L	nonsynonymous SNV	p.S1416P	0.005882	0.003	T	15.18
2	166152389	A	rs17183814	exonic	SCN2A	nonsynonymous SNV	p.R19K	0.08235	0.082	T	10.94
2	50765412	T	rs56086732	exonic	NRXN1	nonsynonymous SNV	p.L708I	0.01765	0.0039	T	23.6
1	155490964	G	rs111605066	exonic	ASH1L	nonsynonymous SNV	p.I116T	0.005882	0.0034	T	13.14
7	151878670	A	rs140719911	exonic	KMT2C	nonsynonymous SNV	p.D2092V	0.005882	0.0007	T	24.9
7	151860470	A	rs746034306	exonic	KMT2C	nonsynonymous SNV	p.R3398W	0.005882	2.47e-05	T	34
19	39234589	T	rs145436226	exonic	CAPN12	nonsynonymous SNV	p.V73M	0.005882	0.0001	T	25.7
21	47954567	T	rs201190474	exonic	DIP2A	nonsynonymous SNV	p.R494W	0.005882	0.0006	T	32
X	147030322	T	rs45540244	exonic	FMR1	nonsynonymous SNV	p.T508I	0.005882	0.0009	T	11.16
7	151860866	A	.	exonic	KMT2C	nonsynonymous SNV	p.R3266W	0.005882	.	T	33
6	43100425	T	rs34021075	exonic	PTK7	nonsynonymous SNV	p.T418S	0.02941	0.0144	T	19.85
8	61654727	C	rs375325395	exonic	CHD7	nonsynonymous SNV	p.A246P	0.005882	8.29e-06	T	23
X	153296689	A	rs61749714	exonic	MECP2	nonsynonymous SNV	p.T209M	0.005882	0.0005	T	10.51
7	117400548	C	rs144920028	exonic	CTTNBP2	nonsynonymous SNV	p.N1038S	0.005882	0.0006	T	0.42
15	93557954	C	rs56227200	exonic	CHD2	nonsynonymous SNV	p.G1574A	0.01765	0.0225	T	6.335
X	32509543	C	rs769988372	exonic	DMD	nonsynonymous SNV	p.W817G	0.005882	2.34e-05	T	23.7
8	61778448	T	rs184814820	exonic	CHD7	nonsynonymous SNV	p.L935F	0.005882	0.0064	T	23.1
3	9517369	T	rs11542009	exonic	SETD5	nonsynonymous SNV	p.T1308I	0.08824	0.076	T	23.3
4	85678252	C	rs150181993	exonic	WDFY3	nonsynonymous SNV	p.C1751G	0.005882	0.0012	T	22.5
2	50765589	C	rs200074974	exonic	NRXN1	nonsynonymous SNV	p.I649V	0.005882	0.0006	T	15.69
9	96437286	A	rs139530562	exonic	PHF2	nonsynonymous SNV	p.A902T	0.005882	8.29e-05	T	22.4
21	47952128	C	rs192323584	exonic	DIP2A	nonsynonymous SNV	p.I385T	0.005882	0.0023	T	27.2
15	93486081	A	.	exonic	CHD2	nonsynonymous SNV	p.A279T	0.005882	.	T	23.5
7	104752798	A	rs74959149	exonic	KMT2E	nonsynonymous SNV	p.S1532N	0.005882	0.018	T	6.931
6	43109789	A	rs373575913	exonic	PTK7	nonsynonymous SNV	p.R500H	0.005882	7.48e-05	T	26.1
8	61655556	T	rs142962579	exonic	CHD7	nonsynonymous SNV	p.G522V	0.01176	0.0023	T	23.3
11	70331641	A	rs141276059	exonic	SHANK2	nonsynonymous SNV	p.P998L	0.005882	0.0009	T	27.9
7	117375374	C	rs62617115	exonic	CTTNBP2	nonsynonymous SNV	p.L1213V	0.02941	0.0277	T	22.7
6	43112267	T	rs34764696	exonic	PTK7	nonsynonymous SNV	p.A647V	0.05294	0.0478	T	15.12
6	99956560	C	rs7744845	exonic	USP45	nonsynonymous SNV	p.K67E	0.2647	0.3277	T	26.2
X	32472822	C	rs760481477	exonic	DMD	nonsynonymous SNV	p.Y1179C	0.005882	1.15e-05	T	26
9	135801087	T	rs118203357	exonic	TSC1	nonsynonymous SNV	p.A84T	0.005882	0.0007	T	14.12
5	170336704	A	rs80184931	exonic	RANBP17	nonsynonymous SNV	p.A177T	0.005882	0.0054	T	25.1
7	104749426	T	.	exonic	KMT2E	nonsynonymous SNV	p.A1169V	0.005882	.	T	26.9
5	170668092	A	.	exonic	RANBP17	nonsynonymous SNV	p.N861K	0.005882	.	T	16.04
15	93545488	A	rs61756301	exonic	CHD2	nonsynonymous SNV	p.S1407T	0.005882	0.0153	T	16.17
6	43128519	A	rs34865794	exonic	PTK7	nonsynonymous SNV	p.R908Q	0.01765	0.0136	T	23.3
2	149221327	A	rs34995577	exonic	MBD5	nonsynonymous SNV	p.G79E	0.005882	0.0008	T	25.4
1	202710733	G	rs112284833	exonic	KDM5B	nonsynonymous SNV	p.E903Q	0.02353	0.0235	T	25.3
20	49510344	C	.	exonic	ADNP	nonsynonymous SNV	p.M303V	0.005882	.	T	0.454
5	14508347	T	rs55900671	exonic	TRIO	nonsynonymous SNV	p.K3037M	0.005882	0.0041	T	21.8
4	114274556	G	rs775386505	exonic	ANK2	nonsynonymous SNV	p.I1594M	0.005882	0.0002	T	12.62
X	32361370	T	rs142441725	exonic	DMD	nonsynonymous SNV	p.E533K	0.005882	0.0003	T	23
21	38865433	G	rs145857775	exonic	DYRK1A	nonsynonymous SNV	p.T356A	0.005882	0.0015	T	24
11	70338541	G	rs55968949	exonic	SHANK2	nonsynonymous SNV	p.K192Q	0.005882	0.001	T	16.7
19	51857658	T	rs140608276	exonic	ETFB	nonsynonymous SNV	p.V79I	0.005882	0.0051	T	17.65
1	202700068	T	rs34216958	exonic	KDM5B	nonsynonymous SNV	p.R1382Q	0.01176	0.0037	T	21
11	119213319	A	rs145881139	exonic	MFRP	nonsynonymous SNV	p.L458F	0.01765	0.0085	T	23.5
17	7752884	A	rs202119281	exonic	KDM6B	nonsynonymous SNV	p.R1093H	0.005882	4.37e-05	T	24.5
11	70333498	C	rs62622853	exonic	SHANK2	nonsynonymous SNV	p.Y379C	0.01176	0.0178	T	22.2
21	47924334	A	rs201002582	exonic	DIP2A	nonsynonymous SNV	p.R239H	0.005882	8.49e-05	T	25.7
19	51857774	G	rs143144671	exonic	ETFB	nonsynonymous SNV	p.E40A	0.01765	0.0023	T	17.57
19	51850290	A	rs1130426	exonic	ETFB	nonsynonymous SNV	p.T245M	0.5706	0.498	T	32
17	7749954	G	rs60738318	exonic	KDM6B	nonsynonymous SNV	p.P203A	0.02353	0.0476	T	22.1
17	7751050	T	rs62059713	exonic	KDM6B	nonsynonymous SNV	p.P482S	0.1353	0.1868	T	17.08
6	157099799	A	rs375160616	exonic	ARID1B	nonsynonymous SNV	p.G246S	0.005882	0.0042	T	23.4
7	91729127	G	rs34327395	exonic	AKAP9	nonsynonymous SNV	p.M3614V	0.02353	0.0072	T	12.02
X	32380996	T	rs1801187	exonic	DMD	nonsynonymous SNV	p.R404H	0.5118	0.5142	T	32
9	135781205	C	rs118203576	exonic	TSC1	nonsynonymous SNV	p.K536R	0.01176	0.0188	T	14.22
6	157527482	C	rs149518409	exonic	ARID1B	nonsynonymous SNV	p.E1723A	0.005882	0.0022	T	6.985
5	14488142	A	rs750105964	exonic	TRIO	nonsynonymous SNV	p.G2469S	0.005882	0.0005	T	19.92
17	7749972	T	rs148641957	exonic	KDM6B	nonsynonymous SNV	p.V209L	0.005882	0.0041	T	11.91
18	44560739	G	.	exonic	TCEB3B	nonsynonymous SNV	p.E299D	0.005882	.	T	0.01
6	99930639	A	rs769168377	exonic	USP45	nonsynonymous SNV	p.L279F	0.005882	8.29e-06	T	31
7	91712698	G	rs6960867	exonic	AKAP9	nonsynonymous SNV	p.N2792S	0.3647	0.3593	T	1.912
11	70644619	T	rs146580493	exonic	SHANK2	unknown	.	0.01765	0.0049	T	34
18	44559933	A	rs139477376	exonic	TCEB3B	nonsynonymous SNV	p.Y568F	0.005882	0.0006	T	21.7
6	157507504	T	rs113430057	intronic	ARID1B	.	.	0.04118	0.039	T	6.201
6	33411673	C	rs191549504	exonic	SYNGAP1	nonsynonymous SNV	p.I1115T	0.01176	0.0101	T	5.59
4	114278128	T	rs145895389	exonic	ANK2	nonsynonymous SNV	p.S2785L	0.005882	0.0019	T	3.781
7	91708898	G	rs35759833	exonic	AKAP9	nonsynonymous SNV	p.K2484R	0.1059	0.109	T	0.002
7	100285476	T	rs77794375	exonic	GIGYF1	nonsynonymous SNV	p.A66T	0.07647	0.1005	T	21.6
3	20161096	G	rs17006625	exonic	KAT2B	nonsynonymous SNV	p.N386S	0.02353	0.032	T	0.001
17	7752244	G	rs373157695	exonic	KDM6B	nonsynonymous SNV	p.R880G	0.005882	0.0005	T	21.7
7	100488658	C	rs1799806	exonic	ACHE	nonsynonymous SNV	p.P592R	0.4882	0.473	T	18.14
18	44560875	A	rs2010834	exonic	TCEB3B	nonsynonymous SNV	p.C254F	0.5353	0.5058	T	0.003
X	32486806	G	rs72468667	exonic	DMD	nonsynonymous SNV	p.E983Q	0.005882	0.0015	T	22.3
20	25456698	T	rs35666277	exonic	NINL	nonsynonymous SNV	p.D1077N	0.04118	0.0447	T	11.54
2	149241063	A	rs72861124	intronic	MBD5	.	.	0.01176	0.0042	T	15.05
22	40662984	C	rs143708410	exonic	TNRC6B	nonsynonymous SNV	p.G917A	0.005882	0.0041	T	13.74
X	32509625	C	rs72468681	exonic	DMD	nonsynonymous SNV	p.N789K	0.01765	0.0077	T	21.8
4	114278277	T	rs3733617	exonic	ANK2	nonsynonymous SNV	p.P2835S	0.04706	0.09	T	6.374
17	7750936	G	rs73233606	exonic	KDM6B	nonsynonymous SNV	p.S444G	0.02353	0.0419	T	1.341
17	7750903	C	rs138395797	exonic	KDM6B	nonsynonymous SNV	p.S433P	0.005882	0.0162	T	13.09
X	31496350	T	rs1800280	exonic	DMD	nonsynonymous SNV	p.R208Q	0.9471	0.9045	T	17.1
6	157150496	G	rs17318151	exonic	ARID1B	nonsynonymous SNV	p.I560V	0.01765	0.0129	T	0.001
7	151877127	T	rs13231116	exonic	KMT2C	nonsynonymous SNV	p.P2412T	0.04118	0.0191	T	3.632
19	9452698	A	rs74575837	exonic	ZNF559	nonsynonymous SNV	p.E255K	0.01176	0.0188	T	18.6
11	70805674	C	.	exonic	SHANK2	unknown	.	0.005882	.	T	0.506
20	25456793	T	rs202203038	exonic	NINL	nonsynonymous SNV	p.G1045E	0.005882	0.0002	T	0.001
7	91603056	T	rs142401936	exonic	AKAP9	nonsynonymous SNV	p.S27L	0.005882	0.0017	T	17.66
18	44560429	A	rs892586	exonic	TCEB3B	nonsynonymous SNV	p.A403S	0.5941	0.571	T	0.002
X	31986607	A	rs1800273	exonic	DMD	nonsynonymous SNV	p.R814W	0.04118	0.026	T	25.3
17	3594291	T	rs372259448	exonic	P2RX5	nonsynonymous SNV	p.L107M	0.005882	2.64e-05	T	22.7
19	39221780	A	rs563664489	exonic	CAPN12	nonsynonymous SNV	p.V681L	0.005882	9.14e-06	T	23.5
4	85715702	C	rs148407700	exonic	WDFY3	nonsynonymous SNV	p.S1153A	0.005882	0.0009	T	26.8
16	2138508	C	rs9209	exonic	TSC2	nonsynonymous SNV	p.S1707T	0.005882	0.003	T	0.307
6	157507698	C	rs113232635	intronic	ARID1B	.	.	0.03529	0.0266	T	1.267
7	91630620	T	rs6964587	exonic	AKAP9	nonsynonymous SNV	p.M463I	0.3765	0.3829	T	0.443
18	44561100	G	rs2571028	exonic	TCEB3B	nonsynonymous SNV	p.R179P	0.5647	0.5614	T	0.249
X	32632470	A	rs375337020	exonic	DMD	nonsynonymous SNV	p.P470S	0.01176	1.16e-05	T	20.8
X	32509441	A	rs187926894	exonic	DMD	nonsynonymous SNV	p.T851S	0.005882	0.0001	T	0.01
20	49509113	A	rs375998490	exonic	ADNP	nonsynonymous SNV	p.A713V	0.005882	1.65e-05	T	12.75
17	29645473	T	rs140933050	exonic	EVI2A	nonsynonymous SNV	p.G187S	0.005882	0.0032	T	24.9
18	44560300	T	rs3744863	exonic	TCEB3B	nonsynonymous SNV	p.A446T	0.5353	0.506	T	19.87
7	91732083	A	rs141856443	exonic	AKAP9	nonsynonymous SNV	p.R3758H	0.005882	0.0016	T	21.6
X	32503194	C	rs228406	exonic	DMD	nonsynonymous SNV	p.D874G	0.6294	0.7211	T	8.366
5	14358417	G	rs773220678	exonic	TRIO	nonsynonymous SNV	p.N726S	0.005882	8.25e-06	T	16.28
7	151860113	A	.	exonic	KMT2C	nonsynonymous SNV	p.P3517S	0.005882	.	T	11.92
11	119213626	C	.	exonic	MFRP	nonsynonymous SNV	p.S404R	0.005882	.	T	16.61
9	96422544	A	rs376063250	exonic	PHF2	nonsynonymous SNV	p.R467Q	0.005882	2.19e-05	T	6.452
5	14507299	T	rs200337620	exonic	TRIO	nonsynonymous SNV	p.A2894V	0.005882	2.49e-05	T	23
11	70829901	T	rs73521173	exonic	SHANK2	unknown	.	0.01176	0.0208	T	18.56
6	157431662	A	rs147784000	exonic	ARID1B	nonsynonymous SNV	p.A767T	0.01765	0.0007	T	26.9
15	27018841	A	rs25409	exonic	GABRB3	nonsynonymous SNV	p.P11S	0.005882	0.0058	T	16.19
18	44560038	A	rs72921303	exonic	TCEB3B	nonsynonymous SNV	p.C533F	0.01176	0.0119	T	23.8
20	25484623	A	rs13044759	exonic	NINL	nonsynonymous SNV	p.R276W	0.04706	0.036	T	22.4
X	31496398	C	rs1800279	exonic	DMD	nonsynonymous SNV	p.H192R	0.02353	0.0263	T	1.633
11	119216504	T	rs3814762	exonic	MFRP	nonsynonymous SNV	p.V136M	0.3059	0.2664	T	0.239
21	41450656	T	rs200532632	exonic	DSCAM	nonsynonymous SNV	p.A1557T	0.005882	0.0002	T	15.92
7	151859683	A	rs74483926	exonic	KMT2C	nonsynonymous SNV	p.S3660L	0.005882	0.0477	T	8.146
5	65307924	G	rs61758158	exonic	ERBB2IP	nonsynonymous SNV	p.I119V	0.01176	0.0098	T	5.207
20	25472105	A	rs141376094	exonic	NINL	nonsynonymous SNV	p.A456V	0.005882	0.0007	T	1.037
7	151949068	G	rs3735156	exonic	KMT2C	nonsynonymous SNV	p.R526P	0.03529	0.0768	T	15.75
7	117358107	C	rs142089340	exonic	CTTNBP2	nonsynonymous SNV	p.T1571A	0.005882	0.0014	T	9.618
X	32429940	C	rs28715870	exonic	DMD	nonsynonymous SNV	p.F47V	0.005882	0.0098	T	9.041
1	151377922	C	rs199639268	exonic	POGZ	nonsynonymous SNV	p.S1102G	0.005882	2.47e-05	T	6.906
18	44560678	C	.	exonic	TCEB3B	nonsynonymous SNV	p.L320V	0.005882	.	T	9.5
3	11070958	A	rs112095333	exonic	SLC6A1	nonsynonymous SNV	p.L415I	0.005882	0.0034	T	20.1
17	29653037	G	rs147327414	exonic	NF1	nonsynonymous SNV	p.I1658V	0.005882	0.0037	T	7.41
20	25485659	C	rs34585177	exonic	NINL	nonsynonymous SNV	p.S191R	0.005882	0.0014	T	14.74
11	67926306	T	rs550206217	exonic	KMT5B	nonsynonymous SNV	p.A263T	0.005882	4.96e-05	T	1.894
7	91714951	T	rs149341527	exonic	AKAP9	nonsynonymous SNV	p.S2992L	0.005882	0.0002	T	25.7
14	21861835	C	rs148494847	exonic	CHD8	nonsynonymous SNV	p.D2040G	0.005882	0.0018	T	22.3
20	25442190	C	rs139278158	exonic	NINL	nonsynonymous SNV	p.L1222V	0.005882	0.0032	T	15.3
21	47975907	G	rs573139009	exonic	DIP2A	nonsynonymous SNV	p.K1130R	0.005882	0.0011	T	23.1
19	39229089	G	rs12983010	exonic	CAPN12	nonsynonymous SNV	p.C287R	0.07059	0.081	T	13.86
19	9453511	C	.	exonic	ZNF559	nonsynonymous SNV	p.E526Q	0.005882	.	T	7.53
X	31893307	G	rs1800275	splicing	DMD	.	.	0.2765	0.2781	T	15.62
7	151848538	C	rs139111507	exonic	KMT2C	nonsynonymous SNV	p.L4219V	0.005882	0.0031	T	0.002
17	7752523	C	rs61764072	exonic	KDM6B	nonsynonymous SNV	p.K973Q	0.02353	0.0147	T	24.7
9	96436037	A	rs41276200	exonic	PHF2	nonsynonymous SNV	p.S840N	0.01176	0.011	T	8.693
2	149228026	C	.	exonic	MBD5	nonsynonymous SNV	p.E838D	0.005882	.	T	10.8
17	3582954	T	rs61748727	exonic	P2RX5	nonsynonymous SNV	p.E373K	0.005882	0.0104	T	11.93
11	4567335	G	rs2657167	exonic	OR52M1	nonsynonymous SNV	p.S305R	0.4235	0.3922	T	0.002
5	65321311	T	rs3213837	exonic	ERBB2IP	nonsynonymous SNV	p.S274L	0.1412	0.1546	T	16.72
17	7751140	T	.	exonic	KDM6B	nonsynonymous SNV	p.P512S	0.005882	.	T	0.946
11	70666499	A	rs115457448	exonic	SHANK2	unknown	.	0.005882	0.0105	T	22.4
17	29645538	T	rs147909684	exonic	EVI2A	nonsynonymous SNV	p.S165Y	0.005882	0.0006	T	7.049
11	67925546	C	rs144458991	exonic	KMT5B	nonsynonymous SNV	p.N516S	0.005882	0.0028	T	0.002
7	91603115	T	rs35669569	exonic	AKAP9	nonsynonymous SNV	p.H47Y	0.005882	0.0081	T	0.009
6	99894086	G	rs41288947	exonic	USP45	nonsynonymous SNV	p.R521T	0.3824	0.276	T	8.621
7	91714911	T	rs1063242	exonic	AKAP9	nonsynonymous SNV	p.P2979S	0.9941	0.9962	T	1.518
19	39221513	T	.	exonic	CAPN12	nonsynonymous SNV	p.M713I	0.005882	.	T	21.1
4	114276906	A	rs141191319	exonic	ANK2	nonsynonymous SNV	p.E2378K	0.005882	0.0026	T	7.91
14	21896112	T	rs768690204	exonic	CHD8	nonsynonymous SNV	p.S506N	0.005882	8.28e-06	T	12.25
20	49508584	T	rs750568080	exonic	ADNP	nonsynonymous SNV	p.S889R	0.005882	9.89e-05	T	17.44
8	61654298	A	rs41272435	exonic	CHD7	nonsynonymous SNV	p.S103T	0.01176	0.0116	T	19.78
21	41725625	T	rs41395652	exonic	DSCAM	nonsynonymous SNV	p.R234H	0.01765	0.0303	T	22.9
18	44559844	A	rs61743415	exonic	TCEB3B	nonsynonymous SNV	p.P598S	0.01176	0.0119	T	23.3
X	32383146	T	rs16990264	exonic	DMD	nonsynonymous SNV	p.N331K	0.005882	0.0076	T	20.5
2	1926507	C	.	exonic	MYT1L	nonsynonymous SNV	p.N345S	0.005882	.	T	0.02
18	44559730	T	rs78014467	exonic	TCEB3B	nonsynonymous SNV	p.G636S	0.04706	0.0227	T	9.889
19	51857738	A	rs79338777	exonic	ETFB	nonsynonymous SNV	p.P52L	0.07647	0.0739	T	19.41
5	170725810	T	rs755426271	exonic	RANBP17	nonsynonymous SNV	p.A1072V	0.005882	8.25e-06	T	11.46
X	70389349	T	rs370863612	exonic	NLGN3	nonsynonymous SNV	p.P610L	0.005882	2.42e-05	T	17.23
7	91732041	C	rs148318643	exonic	AKAP9	nonsynonymous SNV	p.G3744A	0.005882	9.89e-05	T	24.6
7	91712609	C	rs144875383	exonic	AKAP9	nonsynonymous SNV	p.K2762N	0.005882	0.0013	T	0.211
11	70507842	T	rs149581714	exonic	SHANK2	nonsynonymous SNV	p.A11T	0.005882	9.06e-05	T	17.05
20	25434139	T	rs17857107	exonic	NINL	nonsynonymous SNV	p.R1366H	0.1059	0.0912	T	15.46
4	114276880	C	rs28377576	exonic	ANK2	nonsynonymous SNV	p.V2369A	0.1176	0.098	T	0.001
20	25472061	A	rs567610080	exonic	NINL	nonsynonymous SNV	p.A471S	0.005882	8.3e-06	T	6.103
18	44585955	A	rs7233515	exonic	KATNAL2	nonsynonymous SNV	p.S88N	0.4588	0.4236	T	0.014
22	40552119	A	rs9611280	exonic	TNRC6B	nonsynonymous SNV	p.V16M	0.1	0.111	T	23.3
17	7751531	T	rs201403136	exonic	KDM6B	nonsynonymous SNV	p.P642L	0.005882	0.004	T	23.1
11	70830059	A	rs199717803	exonic	SHANK2	unknown	.	0.005882	9.38e-05	T	19.54
20	25439036	A	rs41310175	exonic	NINL	nonsynonymous SNV	p.R1276C	0.02353	0.0323	T	12.99
11	67925354	C	rs758639921	exonic	KMT5B	nonsynonymous SNV	p.Q580R	0.005882	1.65e-05	T	11.15
17	7750010	C	rs79548905	exonic	KDM6B	nonsynonymous SNV	p.E221D	0.01176	0.0191	T	13.27
X	32662355	A	rs34155804	exonic	DMD	nonsynonymous SNV	p.T401S	0.005882	0.0039	T	8.415
6	33399778	T	rs9394145	intronic	SYNGAP1	.	.	0.2588	0.3066	T	12.41
7	100490797	T	rs1799805	exonic	ACHE	nonsynonymous SNV	p.H353N	0.05882	0.0423	T	12.3
11	119216555	C	rs4639950	exonic	MFRP	nonsynonymous SNV	p.I119V	0.005882	0.0049	T	0.003
19	9452879	A	rs16979670	exonic	ZNF559	nonsynonymous SNV	p.T315N	0.02353	0.0211	T	0.023
17	29623288	T	rs11080149	exonic	OMG	nonsynonymous SNV	p.G21D	0.1353	0.0927	T	19.64
2	183792911	G	.	exonic	NCKAP1	nonsynonymous SNV	p.Q1038H	0.005882	.	T	22.4
9	135786904	G	rs1073123	exonic	TSC1	nonsynonymous SNV	p.M271T	0.1647	0.129	T	6.707
21	47918662	G	rs7283507	exonic	DIP2A	nonsynonymous SNV	p.P191A	0.09412	0.0544	T	23.3
2	183848102	T	rs376081149	exonic	NCKAP1	nonsynonymous SNV	p.M338K	0.005882	.	T	22
6	157469914	C	.	exonic	ARID1B	nonsynonymous SNV	p.G890A	0.005882	.	T	11.44
4	85612894	C	rs17368018	exonic	WDFY3	nonsynonymous SNV	p.I3032V	0.005882	0.0072	T	3.614
19	39230834	A	rs750649524	exonic	CAPN12	nonsynonymous SNV	p.R196W	0.005882	1.18e-05	T	24.9
2	50574038	A	rs13413205	exonic	NRXN1	nonsynonymous SNV	p.G17V	0.05882	0.0999	T	0.914
21	41725630	C	rs2297270	exonic	DSCAM	nonsynonymous SNV	p.D232E	0.07647	0.1066	T	0.002
5	65350279	T	rs142496054	exonic	ERBB2IP	nonsynonymous SNV	p.H1045Y	0.01765	0.0071	T	7.784
4	85657463	C	rs768601762	exonic	WDFY3	nonsynonymous SNV	p.I2259V	0.005882	0.0001	T	0.994
4	140307334	G	rs201001193	exonic	NAA15	nonsynonymous SNV	p.I784V	0.005882	0.0001	T	10.9
10	28900828	A	rs143909998	exonic	WAC	nonsynonymous SNV	p.P369T	0.005882	0.0002	T	22.4
11	70666761	C	.	exonic	SHANK2	unknown	.	0.005882	.	T	7.874
11	119216142	A	rs150902999	exonic	MFRP	nonsynonymous SNV	p.G210V	0.01176	0.0042	T	26
18	44560123	T	rs72921305	exonic	TCEB3B	nonsynonymous SNV	p.G505R	0.01176	0.012	T	23.4
X	32503174	C	.	exonic	DMD	nonsynonymous SNV	p.R881G	0.005882	.	T	23.3
18	44560480	T	rs138896768	exonic	TCEB3B	nonsynonymous SNV	p.Y386N	0.005882	0.0016	T	13.09
19	9449888	G	rs77267061	exonic	ZNF559	nonsynonymous SNV	p.D82G	0.04118	0.0624	T	23.1
17	3599205	T	rs142863822	exonic	P2RX5	nonsynonymous SNV	p.L32Q	0.01176	0.0041	T	26.7
3	20164282	G	rs41285059	exonic	KAT2B	nonsynonymous SNV	p.M467V	0.005882	0.0003	T	20.6
19	39228244	C	rs73038948	exonic	CAPN12	nonsynonymous SNV	p.T334A	0.1941	0.1739	T	23.3
2	225362478	T	rs3738952	exonic	CUL3	nonsynonymous SNV	p.V501I	0.1	0.128	T	23
7	151949735	C	rs77652527	exonic	KMT2C	nonsynonymous SNV	p.I455M	0.05294	0.0234	T	10.78
4	114276781	T	rs61734477	exonic	ANK2	nonsynonymous SNV	p.A2336V	0.005882	0.0049	T	0.221
7	91641854	C	rs141039834	exonic	AKAP9	nonsynonymous SNV	p.C1144R	0.005882	0.0004	T	20.5
18	19418429	A	rs747233793	exonic	MIB1	nonsynonymous SNV	p.V645I	0.005882	1.65e-05	T	26.2
17	3592832	C	rs750820489	exonic	P2RX5	nonsynonymous SNV	p.S212C	0.005882	8.26e-06	T	22.9
4	114276408	A	rs61734478	exonic	ANK2	nonsynonymous SNV	p.G2212S	0.005882	0.0047	T	15.67
6	33399775	A	.	intronic	SYNGAP1	.	.	0.005882	.	T	14.55
6	99930627	G	rs17850034	splicing	USP45	.	.	0.01176	0.0084	T	24.6
7	91726527	C	rs61757663	exonic	AKAP9	nonsynonymous SNV	p.Q3418H	0.005882	0.0009	T	25.5
7	91667736	G	rs150379637	exonic	AKAP9	nonsynonymous SNV	p.I1448V	0.005882	0.0005	T	23.6
5	65349382	G	rs16894812	exonic	ERBB2IP	nonsynonymous SNV	p.K746E	0.005882	0.0134	T	21.1
21	47949017	A	rs16979312	exonic	DIP2A	nonsynonymous SNV	p.S329N	0.01176	0.0178	T	26.8
10	114925369	A	rs77961654	exonic	TCF7L2	nonsynonymous SNV	p.H401Q	0.04118	0.0503	T	24.9
5	65350481	T	rs3805466	exonic	ERBB2IP	nonsynonymous SNV	p.S1112L	0.04118	0.0844	T	24.5
